# Supplementary material for: Inhibition of 7-dehydrocholesterol reductase prevents hepatic ferroptosis under an active state of sterol synthesis
Source: Nat Commun. 2024 Mar 12;15:2195. doi: 10.1038/s41467-024-46386-6 (PMC10933264; doi:10.1038/s41467-024-46386-6)
Supplement: Supplementary file 4 — Source Data [file 41467_2024_46386_MOESM4_ESM.zip › Source_data.xlsx]

## Sheet: Figure1B
id	pos|score	pos|p-value	pos|fdr			sgRNA	Gene	Huh7RSL	Huh7NC
DHCR7	2.1282e-08	2.2693e-07	0.00495			HGLibA_13093	DHCR7	286897	8
C10orf90	1.294e-05	3.9259e-05	0.428218			HGLibA_13095	DHCR7	216198	38
TNFAIP8	2.1876e-05	7.2845e-05	0.434406			HGLibB_30486	MUC16	155878	2
MUC16	2.5113e-05	7.9653e-05	0.434406			HGLibA_20506	GSTZ1	116136	92
PCBD1	3.5248e-05	0.0001028	0.448515			HGLibA_17994	FRG1	76719	1
FRG1	7.5336e-05	0.00017088	0.621287			HGLibA_22460	HYOU1	47872	1
ZBTB7C	0.00010887	0.0002267	0.703383			HGLibA_15980	FAM102A	13257	0
GLRA2	0.00016379	0.00033472	0.703383			HGLibA_10761	COQ6	12599	1
HYOU1	0.00017578	0.00036286	0.703383			HGLibB_23838	ITSN1	12468	120
NonTargetingControlGuideForHuman_0664	0.00018835	0.00039009	0.703383			HGLibA_28030	MALSU1	11646	0
FAM102A	0.00027621	0.0005612	0.703383			HGLibA_59216	hsa-mir-3666	11393	1
NonTargetingControlGuideForHuman_0846	0.00028043	0.00056892	0.703383			HGLibB_12882	DEFB131	10855	0
hsa-mir-3666	0.00028458	0.00058072	0.703383			HGLibA_24514	KDM4D	10814	1
BMF	0.00030115	0.00060795	0.703383			HGLibB_32969	NUMB	8765	0
DEFB131	0.00031806	0.00063518	0.703383			HGLibB_16306	FAM184A	7830	0
hsa-mir-4636	0.00032569	0.00065197	0.703383			HGLibA_27698	LYG1	7333	0
COQ6	0.00032642	0.00065333	0.703383			HGLibB_15978	FAM107A	7288	141
NonTargetingControlGuideForHuman_0882	0.00033065	0.00066105	0.703383			HGLibB_19543	GNPNAT1	6457	0
KIAA1211	0.00035143	0.00070008	0.703383			HGLibA_52579	UBE2C	6160	0
MALSU1	0.00037663	0.00075591	0.703383			HGLibB_37656	POR	5645	0
PRRC2A	0.0004417	0.00089479	0.703383			HGLibB_12167	CYP4F11	5365	0
ADAT1	0.00045387	0.00091748	0.703383			HGLibA_36287	PGRMC1	5163	76
NonTargetingControlGuideForHuman_0675	0.00048133	0.00096559	0.703383			HGLibA_10359	CNPPD1	5086	0
KDM4D	0.00052725	0.0010459	0.703383			HGLibB_03383	ASUN	4646	100
IL23A	0.00055181	0.0010895	0.703383			HGLibA_51831	TSEN2	4243	74
ASTE1	0.00056993	0.0011258	0.703383			HGLibB_43807	SGSM1	4174	0
NUMB	0.00057746	0.0011376	0.703383			HGLibB_08468	CD8B	4117	0
THSD7B	0.00061177	0.0011952	0.703383			HGLibB_57692	NonTargetingControlGuideForHuman_0664	3794	1
FAM184A	0.00062766	0.0012243	0.703383			HGLibB_01467	AKR1A1	3702	0
hsa-mir-8081	0.00063806	0.0012506	0.703383			HGLibB_18971	GGCX	3546	0
hsa-mir-30b	0.00063806	0.0012506	0.703383			HGLibB_29986	MRPL9	3432	8
ZNF683	0.00064855	0.0012751	0.703383			HGLibA_24687	KIAA1045	3424	0
hsa-mir-3657	0.00066489	0.001306	0.703383			HGLibA_63006	hsa-mir-668	3315	0
ABCB8	0.00067393	0.0013241	0.703383			HGLibB_31295	NCOA2	3129	0
LYG1	0.00067785	0.0013305	0.703383			HGLibA_07099	CAMLG	3119	0
ZNF841	0.00067973	0.0013341	0.703383			HGLibB_19615	GOLGA8B	3117	1
ATXN2L	0.00068722	0.001345	0.703383			HGLibA_04974	BTN3A3	3043	0
GNPNAT1	0.00072805	0.0014276	0.703383			HGLibB_39895	RAB42	2985	0
SUGT1	0.00072889	0.0014303	0.703383			HGLibA_53055	UPF1	2953	97
CNPPD1	0.00073129	0.0014358	0.703383			HGLibB_29088	MGARP	2838	0
GRAMD1A	0.00074425	0.0014585	0.703383			HGLibB_57874	NonTargetingControlGuideForHuman_0846	2768	0
UBE2C	0.00077824	0.0015129	0.703383			HGLibA_41321	RIPK3	2763	0
SLX1B	0.00079508	0.0015365	0.703383			HGLibB_48453	TBC1D24	2712	0
TRAPPC4	0.00080621	0.0015515	0.703383			HGLibA_46739	SPNS3	2636	60
PNMA6A	0.00080855	0.0015552	0.703383			HGLibB_25126	KLHL24	2439	7
POR	0.00082844	0.0015969	0.703383			HGLibA_05765	C1orf127	2424	0
RAB42	0.00084455	0.0016241	0.703383			HGLibB_21327	HIRIP3	2363	0
PCDHB5	0.00086685	0.0016645	0.703383			HGLibB_33641	OR1L1	2359	201
NonTargetingControlGuideForHuman_0313	0.00087058	0.0016686	0.703383			HGLibB_51329	TRIB2	2331	0
CYP4F11	0.00087863	0.0016818	0.703383			HGLibB_57910	NonTargetingControlGuideForHuman_0882	2264	0
OSTC	0.00088566	0.0016913	0.703383			HGLibB_37006	PLEC	2169	0
hsa-mir-668	0.00088702	0.0016931	0.703383			HGLibA_58476	hsa-mir-30b	2135	0
SPATA18	0.0009123	0.0017326	0.703383			HGLibB_02420	APIP	2105	1
SGSM1	0.000979	0.001852	0.703383			HGLibA_17302	FES	2041	159
AGER	0.00098161	0.001857	0.703383			HGLibB_32055	NLRP1	2036	0
GOLGA8B	0.0009874	0.0018633	0.703383			HGLibA_44641	SLC25A12	2035	0
NRG2	0.00099958	0.0018815	0.703383			HGLibA_21648	HLA-G	1996	0
HNRNPAB	0.00099958	0.0018815	0.703383			HGLibB_17372	FGF21	1972	0
NPW	0.0010218	0.0019173	0.703383			HGLibA_07303	CASP14	1944	170
CD8B	0.0010292	0.0019346	0.703383			HGLibA_45559	SLX1B	1937	0
GSTZ1	0.0010794	0.0020235	0.714388			HGLibA_19565	GNPDA1	1889	98
C21orf91	0.0010845	0.0020303	0.714388			HGLibA_46206	SOST	1888	115
AKR1A1	0.0011797	0.0021996	0.761669			HGLibB_37295	PNISR	1865	0
GGCX	0.0012299	0.0022723	0.77452			HGLibA_48225	TAF1L	1828	0
KIAA1045	0.0012801	0.0023558	0.790632			HGLibA_45587	SMAD7	1827	0
NonTargetingControlGuideForHuman_0167	0.0013352	0.002452	0.797786			HGLibB_56428	ZNF668	1824	0
NCOA2	0.0013804	0.0025301	0.797786			HGLibB_41045	RGS5	1817	0
MOSPD1	0.0013934	0.0025468	0.797786			HGLibB_27635	LY6K	1776	13
ATP11C	0.0014171	0.0025854	0.797786			HGLibA_60648	hsa-mir-4636	1747	0
CAMLG	0.0014306	0.0026054	0.797786			HGLibA_05835	C1orf226	1747	0
NonTargetingControlGuideForHuman_0669	0.001444	0.002629	0.797786			HGLibB_19566	GOLGA1	1738	0
USP13	0.0014469	0.0026331	0.797786			HGLibB_35677	PDCD1LG2	1700	0
ACLY	0.0015027	0.0027361	0.817645			HGLibB_18878	GDPD5	1695	159
BTN3A3	0.0015309	0.0027824	0.819502			HGLibA_34558	OR8U8	1671	9
RASGRP2	0.0015732	0.002855	0.819502			HGLibB_57703	NonTargetingControlGuideForHuman_0675	1643	0
PSG5	0.0015732	0.002855	0.819502			HGLibB_11184	CRLF3	1628	0
MGARP	0.0016312	0.0029753	0.842934			HGLibB_16811	FANCB	1598	0
KLF16	0.0016696	0.0030406	0.850406			HGLibB_53077	URGCP-MRPS24	1577	0
RIPK3	0.0017315	0.0031509	0.853573			HGLibA_33146	NXNL2	1559	0
NonTargetingControlGuideForHuman_0558	0.0017537	0.0031913	0.853573			HGLibB_33388	OPN3	1536	128
SDS	0.0017556	0.003195	0.853573			HGLibA_19434	GMPS	1507	0
hsa-mir-941-1	0.0017694	0.0032231	0.853573			HGLibA_03318	ASL	1503	0
TBC1D24	0.0017817	0.0032476	0.853573			HGLibA_47751	SULT1C4	1470	0
C1orf127	0.0018318	0.0033434	0.868281			HGLibA_10865	COX7B	1448	0
HIRIP3	0.001882	0.003411	0.875422			HGLibA_00713	ACYP2	1446	0
TRIB2	0.0019321	0.0034587	0.877331			HGLibB_20180	GRAMD4	1426	0
URGCP-MRPS24	0.0020242	0.0035494	0.882088			HGLibA_29587	MOB1B	1406	244
PLEC	0.0020324	0.0035583	0.882088			HGLibB_44926	SLC35D2	1401	63
APIP	0.0021327	0.0036452	0.893481			HGLibB_35313	PCBD1	1394	0
NLRP1	0.0021828	0.0036888	0.894114			HGLibB_01605	ALG10B	1388	0
SLC25A12	0.002233	0.0037341	0.894802			HGLibA_07200	CAPS2	1378	153
HLA-G	0.0022831	0.0037736	0.894802			HGLibB_00075	AARSD1	1366	80
FGF21	0.0023332	0.0038154	0.894975			HGLibA_64338	hsa-mir-941-1	1365	0
PNISR	0.0024335	0.0039171	0.909048			HGLibA_04649	BNIP1	1350	0
TAF1L	0.0024836	0.0039679	0.911149			HGLibA_22180	HSD17B13	1331	0
SMAD7	0.0025337	0.0040096	0.911149			HGLibA_25804	KRTAP5-6	1318	0
ZNF668	0.0025838	0.0040596	0.912984			HGLibB_20241	GRIA4	1306	0
RGS5	0.0026339	0.0041036	0.913467			HGLibB_34326	OR6A2	1291	3
C1orf226	0.0027091	0.0041717	0.919242			HGLibA_14771	EIF3CL	1285	0
GOLGA1	0.0027843	0.0042352	0.919974			HGLibB_00788	ADAMTS1	1246	1
PDCD1LG2	0.0028344	0.0042874	0.919974			HGLibB_38145	PPP3R1	1226	0
NonTargetingControlGuideForHuman_0925	0.0028922	0.004346	0.919974			HGLibB_31703	NEUROG1	1194	0
CRLF3	0.0029346	0.004385	0.919974			HGLibB_16447	FAM212B	1189	36
FANCB	0.0029847	0.0044345	0.919974			HGLibA_23096	IL23A	1176	0
NXNL2	0.0030849	0.0045329	0.919974			HGLibB_33754	OR2G6	1160	1
GMPS	0.003135	0.0045761	0.919974			HGLibA_25590	KRTAP10-1	1157	0
EIF3CL	0.003156	0.0045951	0.919974			HGLibB_26378	LGR6	1155	4
ASL	0.0031851	0.0046192	0.919974			HGLibB_32390	NPEPPS	1147	1
NonTargetingControlGuideForHuman_0510	0.0031893	0.0046251	0.919974			HGLibA_53244	USP17L20	1103	712
SULT1C4	0.0032352	0.0046773	0.919974			HGLibB_42048	RPS2	1094	212
SPANXB2	0.0032536	0.0046986	0.919974			HGLibA_51983	TSPYL2	1091	66
COX7B	0.0032853	0.0047295	0.919974			HGLibA_47352	STARD10	1065	0
ACYP2	0.0033354	0.0047762	0.919974			HGLibB_51884	TSPAN8	1061	0
GRAMD4	0.0033854	0.004827	0.919974			HGLibA_01598	ALDOC	1037	0
NonTargetingControlGuideForHuman_0397	0.0034112	0.0048497	0.919974			HGLibA_35016	PAGE5	1034	0
ALG10B	0.0034856	0.0049133	0.923635			HGLibA_10428	CNTNAP3B	1010	0
BNIP1	0.0035858	0.0050181	0.923635			HGLibB_19067	GIMAP8	1005	0
HSD17B13	0.0036358	0.0050667	0.923635			HGLibA_42019	RPN2	999	0
CNTNAP3B	0.0036569	0.0050871	0.923635			HGLibA_10802	COX10	984	0
KRTAP5-6	0.0036859	0.0051093	0.923635			HGLibB_23419	IP6K3	980	244
GRIA4	0.003736	0.0051529	0.923635			HGLibA_34362	OR5T3	971	0
hsa-mir-135a-1	0.003795	0.0052047	0.923635			HGLibB_24345	KCNQ5	970	0
ADAMTS1	0.0038361	0.0052423	0.923635			HGLibA_53471	UTY	948	0
PPP3R1	0.0038862	0.0052877	0.923635			HGLibA_06600	C8G	943	0
NEUROG1	0.0039362	0.0053322	0.923635			HGLibB_31449	NDUFAF4	923	0
OR2G6	0.0040364	0.0054298	0.923635			HGLibA_51329	TRAPPC6A	921	0
KRTAP10-1	0.0040864	0.0054797	0.923635			HGLibA_28283	MAPK8	900	0
NPEPPS	0.0041365	0.0055305	0.923635			HGLibA_42936	SCGB3A2	900	0
STARD10	0.0041865	0.0055836	0.923635			HGLibA_46438	SPATA18	868	1
hsa-mir-573	0.0041956	0.0055882	0.923635			HGLibA_38153	PPP2R2C	865	80
TSPAN8	0.0042366	0.0056295	0.923635			HGLibA_31199	NAV3	864	2
ALDOC	0.0042866	0.0056758	0.923635			HGLibB_56566	ZNF726	863	12
PAGE5	0.0043367	0.0057271	0.923635			HGLibA_49376	THOC6	853	73
NonTargetingControlGuideForHuman_0384	0.0044199	0.0057988	0.923635			HGLibB_24907	KIF3C	852	197
GIMAP8	0.0044367	0.0058205	0.923635			HGLibA_55642	ZNF233	836	0
NonTargetingControlGuideForHuman_0336	0.0044826	0.0058637	0.923635			HGLibA_51186	TPRKB	832	0
RPN2	0.0044868	0.0058655	0.923635			HGLibA_03930	AZGP1	829	0
COX10	0.0045368	0.0059091	0.923635			HGLibB_15863	F8A1	822	131
NonTargetingControlGuideForHuman_0943	0.004537	0.0059091	0.923635			HGLibB_10720	COPS7B	821	217
OR5T3	0.0045869	0.0059599	0.923635			HGLibA_42562	S100A6	820	0
KCNQ5	0.0046369	0.0060044	0.923635			HGLibB_57341	NonTargetingControlGuideForHuman_0313	820	1
UTY	0.0046869	0.006057	0.923635			HGLibA_09541	CHRDL2	770	144
C8G	0.0047369	0.0061028	0.923635			HGLibB_03373	ASTE1	766	0
NDUFAF4	0.004787	0.0061496	0.923635			HGLibA_29191	MIB1	764	0
TRAPPC6A	0.004837	0.0062022	0.923635			HGLibB_50026	TMEM179	763	0
NonTargetingControlGuideForHuman_0569	0.0048468	0.0062091	0.923635			HGLibA_53477	UVSSA	753	0
SCGB3A2	0.004912	0.0062662	0.923635			HGLibA_11263	CRYBB2	751	0
MAPK8	0.004912	0.0062662	0.923635			HGLibB_44114	SIKE1	751	141
ZNF233	0.0050371	0.0063938	0.931833			HGLibA_64165	hsa-mir-8081	723	0
TPRKB	0.0050871	0.0064414	0.931833			HGLibA_09528	CHPT1	710	0
SPIN2A	0.0051018	0.0064541	0.931833			HGLibB_43831	SH2D1A	710	2
AZGP1	0.0051371	0.0064927	0.931833			HGLibA_57793	hsa-mir-135a-1	709	0
S100A6	0.0052121	0.0065676	0.934985			HGLibA_56853	ZNF841	708	27
MIB1	0.0053371	0.0066829	0.934985			HGLibA_36781	PIWIL4	702	1
hsa-mir-329-1	0.0053867	0.0067278	0.934985			HGLibB_36441	PI3	701	0
TMEM179	0.0053871	0.0067283	0.934985			HGLibB_10433	COA1	694	0
UVSSA	0.0054371	0.0067814	0.934985			HGLibB_03425	ATE1	686	0
DSCR6	0.0054504	0.0067923	0.934985			HGLibA_56555	ZNF692	683	23
CRYBB2	0.0054871	0.0068281	0.934985			HGLibB_13284	DKK4	679	0
MRPL9	0.0055871	0.0069193	0.934985			HGLibA_43627	SESTD1	678	0
CHPT1	0.0056371	0.0069679	0.934985			HGLibA_10626	COL9A3	677	78
PIWIL4	0.0057371	0.0070619	0.934985			HGLibB_39180	PSPN	652	0
NonTargetingControlGuideForHuman_0960	0.0057466	0.0070718	0.934985			HGLibA_33488	OR10G2	647	18
PI3	0.0057871	0.0071082	0.934985			HGLibB_29212	MIER1	638	0
COA1	0.005837	0.007154	0.934985			HGLibB_22163	HSD17B4	636	0
ATE1	0.005887	0.0072116	0.934985			HGLibA_40186	RAMP3	634	0
DKK4	0.005937	0.0072602	0.934985			HGLibB_35600	PCNXL2	633	0
SESTD1	0.005987	0.0073006	0.934985			HGLibA_25059	KLF16	630	81
PSPN	0.0060369	0.0073482	0.934985			HGLibA_62384	hsa-mir-573	624	0
NonTargetingControlGuideForHuman_0501	0.0060731	0.0073855	0.934985			HGLibB_04904	BTBD18	623	0
MIER1	0.0060869	0.0073977	0.934985			HGLibA_08292	CD207	619	0
HSD17B4	0.0061369	0.0074445	0.934985			HGLibA_47017	SRPK1	617	0
RAMP3	0.0061869	0.0074912	0.934985			HGLibA_23258	IMPDH2	617	0
PCNXL2	0.0062368	0.0075398	0.934985			HGLibA_06654	C8orf86	614	0
NonTargetingControlGuideForHuman_0195	0.0063117	0.0076097	0.934985			HGLibA_22778	IFT88	607	0
BTBD18	0.0063367	0.0076346	0.934985			HGLibB_50684	TNFRSF11A	600	29
CD207	0.0063867	0.0076768	0.934985			HGLibB_50956	TOR1AIP1	592	0
IMPDH2	0.0064616	0.0077481	0.934985			HGLibB_12215	CYSLTR2	592	86
SRPK1	0.0064616	0.0077481	0.934985			HGLibB_20218	GREM2	591	0
C8orf86	0.0065366	0.0078148	0.934985			HGLibB_05732	C1orf105	583	0
IFT88	0.0065865	0.0078702	0.934985			HGLibB_30535	MUSK	582	0
hsa-mir-4752	0.0065967	0.0078838	0.934985			HGLibB_25027	KLF17	580	0
TOR1AIP1	0.0066365	0.007926	0.934985			HGLibB_24354	KCNS2	578	0
TSPY3	0.0066772	0.0079601	0.934985			HGLibB_26324	LGALS2	578	0
GREM2	0.0066864	0.00797	0.934985			HGLibB_46983	SRR	574	0
C1orf105	0.0067364	0.0080195	0.934985			HGLibA_39879	RAB33A	574	0
ITGB3BP	0.0067621	0.0080413	0.934985			HGLibB_22960	IL17B	564	0
MUSK	0.0067863	0.0080576	0.934985			HGLibA_52901	UGT1A9	562	22
KLF17	0.0068362	0.0081053	0.935125			HGLibA_47585	STRC	559	0
LGALS2	0.0069111	0.0081874	0.935125			HGLibA_32784	NSUN3	548	133
KCNS2	0.0069111	0.0081874	0.935125			HGLibB_15532	ESAM	544	0
SRR	0.007011	0.0082914	0.937183			HGLibA_36811	PKDREJ	542	14
RAB33A	0.007011	0.0082914	0.937183			HGLibA_32229	NOA1	537	98
OR6A2	0.0070859	0.0083708	0.941064			HGLibA_46901	SPTSSA	533	0
KLHL24	0.0071358	0.0084198	0.941064			HGLibA_54088	WDR41	526	49
IL17B	0.0071858	0.0084675	0.941064			HGLibB_43495	SERPINB2	524	0
STRC	0.0072357	0.0085129	0.941064			HGLibA_02866	ARHGEF40	522	0
ESAM	0.0072856	0.008561	0.941064			HGLibA_03200	ASAP3	520	6
SPTSSA	0.0073355	0.0086045	0.941064			HGLibA_40551	RBM42	519	0
SERPINB2	0.0073854	0.008649	0.941064			HGLibB_23370	INSRR	518	0
ARHGEF40	0.0074354	0.0087008	0.941064			HGLibB_19155	GJC2	517	0
RBM42	0.0074853	0.008752	0.941064			HGLibA_45851	SMYD1	517	133
INSRR	0.0075352	0.0088001	0.941064			HGLibB_26728	LOC100129636	513	0
GJC2	0.0075851	0.0088487	0.941064			HGLibA_28243	MAP9	512	130
NAV3	0.007635	0.0088955	0.941064			HGLibB_11648	CTNND1	508	0
LOC100129636	0.0076849	0.008944	0.941064			HGLibB_00481	ACOT4	507	0
CTNND1	0.0077348	0.0089985	0.941064			HGLibB_36453	PI4KB	503	103
ACOT4	0.0077847	0.0090402	0.941064			HGLibB_09547	CHRM4	502	0
CHRM4	0.0078596	0.009102	0.941064			HGLibB_54481	XPA	502	0
XPA	0.0078596	0.009102	0.941064			HGLibA_24313	KCNK17	500	4
PLEKHM1	0.0079344	0.0091864	0.941064			HGLibB_37090	PLEKHM1	495	0
OTUD1	0.0080342	0.0092894	0.941064			HGLibA_64550	NonTargetingControlGuideForHuman_0167	494	0
ADAMTS14	0.008109	0.0093643	0.941064			HGLibB_34714	OTUD1	487	0
GPR132	0.0082088	0.0094578	0.941064			HGLibA_31331	NCMAP	487	349
C14orf28	0.0082088	0.0094578	0.941064			HGLibB_21355	HIST1H2AD	486	45
MYBL1	0.0082836	0.00953	0.941064			HGLibA_42494	RXFP1	486	7
LPCAT3	0.0083335	0.0095758	0.941064			HGLibB_39086	PSMC3IP	485	79
ADK	0.0083834	0.0096185	0.941064			HGLibA_23785	ITGB3BP	484	0
KIAA0907	0.0084332	0.0096702	0.941064			HGLibB_00802	ADAMTS14	484	0
CLC	0.0084831	0.0097238	0.941064			HGLibA_35935	PDPN	481	161
DHFRL1	0.008533	0.0097741	0.941064			HGLibA_05361	C14orf28	480	0
POU6F2	0.0085828	0.0098163	0.941064			HGLibA_19889	GPR132	480	0
SMG9	0.0086826	0.0099021	0.941064			HGLibA_30643	MYBL1	472	0
CBR4	0.0087324	0.0099448	0.941064			HGLibA_29048	MFAP3L	469	201
USP45	0.0087823	0.0099983	0.941064			HGLibB_27038	LPCAT3	466	0
TBP	0.0088571	0.010071	0.941064			HGLibA_00990	ADK	463	0
OR7A17	0.0088571	0.010071	0.941064			HGLibB_24629	KIAA0907	462	0
FAM101B	0.0089318	0.010144	0.941064			HGLibA_09802	CLC	461	0
NonTargetingControlGuideForHuman_0505	0.0089485	0.010156	0.941064			HGLibB_02202	ANP32D	457	4
CRHR1	0.0090066	0.010211	0.941064			HGLibA_03039	ARMCX1	454	2
MUC12	0.0090066	0.010211	0.941064			HGLibA_13107	DHFRL1	451	0
HIST2H3C	0.0090266	0.010231	0.941064			HGLibA_64277	hsa-mir-921	449	26
MSMB	0.0091063	0.010309	0.941064			HGLibB_37749	POU6F2	446	0
ZCWPW1	0.0091063	0.010309	0.941064			HGLibB_51590	TRIT1	445	175
FAR2	0.0092309	0.010425	0.941064			HGLibA_22790	IGF1	445	16
SH2D1A	0.0092808	0.010465	0.941064			HGLibB_57697	NonTargetingControlGuideForHuman_0669	443	0
BMPER	0.0093306	0.010512	0.941064			HGLibB_45658	SMG9	442	1
PPP6R2	0.0093804	0.010558	0.941064			HGLibB_07418	CBR4	440	0
hsa-mir-3976	0.0093924	0.010569	0.941064			HGLibA_53374	USP45	439	0
ATF6B	0.0094303	0.010611	0.941064			HGLibA_34459	OR7A17	437	0
NME6	0.0094801	0.010654	0.941064			HGLibA_48624	TBP	437	0
HRH2	0.0095797	0.010762	0.941064			HGLibB_15954	FAM101B	436	0
hsa-mir-6830	0.0096251	0.0108	0.941064			HGLibA_14004	DSCC1	436	71
LGR6	0.0096296	0.010804	0.941064			HGLibB_49369	TIA1	434	158
PREPL	0.0096794	0.010856	0.941064			HGLibA_30523	MUC12	432	0
SNW1	0.0098288	0.011008	0.941064			HGLibA_11141	CRHR1	432	0
NPM3	0.0099534	0.011128	0.941064			HGLibA_30223	MSMB	431	0
UCN	0.0099534	0.011128	0.941064			HGLibA_55057	ZCWPW1	431	0
RGMA	0.010028	0.011202	0.941064			HGLibB_35315	PCBD1	430	0
CCDC87	0.010078	0.011249	0.941064			HGLibB_16849	FAR2	429	1
TMEM133	0.010227	0.011401	0.941064			HGLibB_04624	BMPER	421	0
OR8U8	0.010233	0.011407	0.941064			HGLibA_38224	PPP6R2	420	0
hsa-mir-1270-1	0.010245	0.011418	0.941064			HGLibA_03449	ATF6B	417	0
LOC646862	0.010277	0.01145	0.941064			HGLibA_27220	LRP4	416	187
CAMK2A	0.010327	0.011491	0.941064			HGLibB_32125	NME6	414	1
hsa-mir-192	0.010356	0.01152	0.941064			HGLibB_28709	MED13L	413	199
C19orf77	0.010377	0.011542	0.941064			HGLibB_49350	THSD7B	411	0
NonTargetingControlGuideForHuman_0429	0.010384	0.011549	0.941064			HGLibA_22097	HRH2	410	0
FIGN	0.010426	0.011588	0.941064			HGLibB_09565	CHRNA4	410	119
C1QBP	0.010526	0.011683	0.941064			HGLibA_38440	PREPL	406	0
FGFR1OP	0.010576	0.011729	0.941064			HGLibA_46387	SPANXB2	404	0
TMEM206	0.010626	0.011787	0.941064			HGLibB_03838	ATXN2L	402	0
LRRC16B	0.010675	0.011847	0.941064			HGLibB_45966	SNW1	400	0
FAM25G	0.010697	0.011871	0.941064			HGLibA_18457	GAGE12I	400	296
LPPR5	0.010725	0.0119	0.941064			HGLibA_61107	hsa-mir-4752	399	0
EDC3	0.010775	0.011939	0.941064			HGLibB_52756	UCN	395	0
XPNPEP2	0.010825	0.011981	0.941064			HGLibB_32448	NPM3	395	1
NonTargetingControlGuideForHuman_0051	0.010828	0.011983	0.941064			HGLibA_41014	RGMA	393	0
NonTargetingControlGuideForHuman_0191	0.010828	0.011983	0.941064			HGLibB_09350	CHCHD1	392	48
NUP50	0.010899	0.012044	0.941064			HGLibB_07898	CCDC87	392	1
ATIC	0.010899	0.012044	0.941064			HGLibB_25025	KLF16	390	0
TBC1D3H	0.010961	0.012102	0.941064			HGLibA_46669	SPIN2A	389	0
PTPLAD1	0.010999	0.012139	0.941064			HGLibA_49942	TMEM133	386	0
LYPLA2	0.010999	0.012139	0.941064			HGLibB_26939	LOC646862	384	0
PLEKHJ1	0.011074	0.012204	0.941064			HGLibB_07063	CAMK2A	380	0
SAMSN1	0.011123	0.012259	0.941064			HGLibB_05705	C19orf77	379	0
hsa-mir-6733	0.011153	0.012289	0.941064			HGLibB_11625	CTNNA1	379	6
TP53I13	0.011173	0.012304	0.941064			HGLibB_17497	FIGN	378	0
ZRANB2	0.011322	0.012443	0.941064			HGLibA_64941	NonTargetingControlGuideForHuman_0558	377	0
C17orf98	0.011322	0.012443	0.941064			HGLibA_05917	C1QBP	376	0
QKI	0.011322	0.012443	0.941064			HGLibA_17437	FGFR1OP	371	0
DNAJC5B	0.011422	0.012535	0.941064			HGLibB_50135	TMEM206	370	0
F8A1	0.011439	0.012552	0.941064			HGLibA_27265	LRRC16B	368	1
OAZ3	0.011472	0.01258	0.941064			HGLibA_27125	LPPR5	367	0
MRPL52	0.011546	0.012659	0.941064			HGLibA_58668	hsa-mir-3152	366	47
TMEM79	0.011621	0.012725	0.941064			HGLibB_14421	EDC3	364	0
ITSN1	0.011671	0.012768	0.941064			HGLibA_15157	ENOX1	364	3
IL18R1	0.01172	0.012816	0.941064			HGLibA_54556	XPNPEP2	363	0
AFTPH	0.01177	0.012865	0.941064			HGLibA_33058	NUP50	362	0
PIGQ	0.011894	0.012981	0.941064			HGLibB_03509	ATIC	362	0
WWTR1	0.011894	0.012981	0.941064			HGLibA_39417	PTPLAD1	361	0
C4orf32	0.011894	0.012981	0.941064			HGLibA_27739	LYPLA2	361	0
OR52B4	0.011894	0.012981	0.941064			HGLibB_37085	PLEKHJ1	359	0
EFNB1	0.012019	0.013096	0.941064			HGLibA_63776	hsa-mir-7-3	358	160
GZMK	0.012068	0.013148	0.941064			HGLibB_42658	SAMSN1	357	1
TP53	0.012118	0.013198	0.941064			HGLibA_03560	ATP11C	356	32
hsa-mir-6815	0.012166	0.013245	0.941064			HGLibA_51062	TP53I13	356	0
MEFV	0.012168	0.013248	0.941064			HGLibA_24716	KIAA1211	355	0
OPTN	0.012217	0.013291	0.941064			HGLibA_05601	C17orf98	350	0
hsa-mir-3682	0.012265	0.01334	0.941064			HGLibA_56973	ZRANB2	350	0
DUS2L	0.012307	0.013381	0.941064			HGLibB_39672	QKI	350	0
C15orf27	0.012342	0.013417	0.941064			HGLibB_13609	DNAJC5B	349	0
KIAA0513	0.012342	0.013417	0.941064			HGLibB_33175	OAZ3	348	0
RIPK2	0.012416	0.013484	0.941064			HGLibA_30014	MRPL52	346	0
NonTargetingControlGuideForHuman_0358	0.012452	0.013519	0.941064			HGLibA_03561	ATP11C	346	0
SLC11A2	0.012466	0.013536	0.941064			HGLibA_50515	TMEM79	344	0
PHLDA2	0.012516	0.013589	0.941064			HGLibA_37113	PLEKHG4B	335	7
BRI3	0.012565	0.013638	0.941064			HGLibA_23027	IL18R1	334	1
NonTargetingControlGuideForHuman_0399	0.012577	0.013649	0.941064			HGLibA_01130	AFTPH	333	0
CD48	0.01264	0.013708	0.941064			HGLibB_06316	C4orf32	332	0
DMRT3	0.01264	0.013708	0.941064			HGLibA_36579	PIGQ	332	0
hsa-mir-4771-1	0.012647	0.013713	0.941064			HGLibA_34147	OR52B4	332	0
FAM206A	0.012715	0.013783	0.941064			HGLibB_54390	WWTR1	332	0
hsa-mir-1913	0.012746	0.013815	0.941064			HGLibA_14596	EFNB1	331	0
CIAPIN1	0.012789	0.013853	0.941064			HGLibB_03159	ART3	326	90
COX6A2	0.012789	0.013853	0.941064			HGLibA_20728	GZMK	325	0
PEG3	0.012841	0.013913	0.941064			HGLibA_33718	OR2A1	324	125
AKAP8L	0.012864	0.013937	0.941064			HGLibB_50985	TP53	324	0
GAS2	0.012913	0.013984	0.941064			HGLibB_28802	MEFV	323	0
PYCRL	0.012963	0.01403	0.941064			HGLibB_33414	OPTN	322	0
OR2L5	0.013037	0.014104	0.941064			HGLibA_24640	KIAA0513	319	0
NonTargetingControlGuideForHuman_0650	0.013075	0.014141	0.941064			HGLibA_05382	C15orf27	319	0
IGF2	0.013112	0.014179	0.941064			HGLibB_41266	RIPK2	317	0
SNTB1	0.013187	0.014248	0.941064			HGLibB_44301	SLC11A2	315	0
PPM1N	0.013187	0.014248	0.941064			HGLibB_36372	PHLDA2	312	0
SLC30A9	0.013261	0.01432	0.941064			HGLibA_04804	BRI3	311	0
PIK3C3	0.013336	0.014392	0.941064			HGLibA_58961	hsa-mir-323b	311	90
KCNA10	0.013336	0.014392	0.941064			HGLibA_06762	C9orf78	310	31
NonTargetingControlGuideForHuman_0952	0.013389	0.014445	0.941064			HGLibB_29781	MRE11A	310	174
NonTargetingControlGuideForHuman_0260	0.013389	0.014445	0.941064			HGLibA_13422	DMRT3	309	0
NonTargetingControlGuideForHuman_0310	0.013389	0.014445	0.941064			HGLibA_08400	CD48	309	0
ZFPM1	0.01341	0.014463	0.941064			HGLibA_16425	FAM206A	308	0
NFATC2IP	0.01346	0.014513	0.941064			HGLibB_10835	COX6A2	306	1
PCDHGA10	0.013462	0.014516	0.941064			HGLibA_09679	CIAPIN1	306	0
PCDHGA11	0.013549	0.0146	0.941064			HGLibA_08882	CDS1	304	103
PCSK1N	0.013609	0.014658	0.941064			HGLibA_01448	AKAP8L	303	0
SEMA6A	0.013609	0.014658	0.941064			HGLibB_25041	KLF5	302	2
IFNB1	0.013609	0.014658	0.941064			HGLibA_18645	GAS2	301	0
hsa-mir-5089	0.013674	0.014711	0.941064			HGLibB_39629	PYCRL	299	0
NonTargetingControlGuideForHuman_0752	0.013686	0.014727	0.941064			HGLibB_01179	AGER	294	0
NonTargetingControlGuideForHuman_0144	0.013686	0.014727	0.941064			HGLibA_33828	OR2L5	294	0
DEDD	0.013708	0.014753	0.941064			HGLibA_22797	IGF2	293	0
OR6C2	0.013758	0.014802	0.941064			HGLibB_37946	PPM1N	292	0
ZNF853	0.013807	0.014844	0.941064			HGLibB_45943	SNTB1	292	0
CDPF1	0.013857	0.014892	0.941064			HGLibB_44869	SLC30A9	290	0
ARMCX1	0.013907	0.01494	0.941064			HGLibB_24092	KCNA10	289	0
GABPB1	0.013981	0.015012	0.941064			HGLibA_36631	PIK3C3	289	0
TRIM16L	0.013981	0.015012	0.941064			HGLibA_55253	ZFPM1	287	0
LGALS7B	0.014134	0.015168	0.943076			HGLibA_31780	NFATC2IP	286	0
BRCA2	0.014155	0.015186	0.943076			HGLibB_15318	EPN1	285	2
HIST1H2BF	0.014155	0.015186	0.943076			HGLibA_33599	OR13C3	285	30
NonTargetingControlGuideForHuman_0070	0.014252	0.015282	0.943076			HGLibB_21515	HIST2H3C	284	0
CYB5RL	0.014279	0.015316	0.943076			HGLibA_35669	PCSK1N	283	0
MORC1	0.014279	0.015316	0.943076			HGLibB_22669	IFNB1	283	0
UBXN8	0.014353	0.015386	0.943076			HGLibA_43365	SEMA6A	283	0
PIAS4	0.014453	0.015472	0.943076			HGLibB_47560	STX11	281	5
LY6K	0.014502	0.015516	0.943076			HGLibB_39140	PSME1	281	21
hsa-mir-4284	0.014552	0.015561	0.943076			HGLibA_12780	DEDD	280	0
NFAT5	0.014577	0.015588	0.943076			HGLibA_34384	OR6C2	278	0
RNF41	0.014577	0.015588	0.943076			HGLibA_40447	RBBP9	277	166
PITX2	0.014651	0.015652	0.943076			HGLibB_56807	ZNF853	273	0
UBASH3B	0.01475	0.015735	0.943076			HGLibA_08859	CDPF1	272	0
PPP1R26	0.01475	0.015735	0.943076			HGLibA_36794	PKD1L3	270	4
TTC29	0.014874	0.015865	0.943076			HGLibB_18326	GABPB1	268	0
ZMYM5	0.014874	0.015865	0.943076			HGLibA_51419	TRIM16L	268	0
GCNT7	0.014973	0.01595	0.943076			HGLibA_59662	hsa-mir-3976	265	0
TMOD1	0.015073	0.016048	0.943076			HGLibA_19301	GLRA2	264	0
ASB3	0.015104	0.016076	0.943076			HGLibA_04765	BRCA2	264	0
KRTAP4-5	0.015147	0.016113	0.943076			HGLibB_21399	HIST1H2BF	264	0
POLH	0.015197	0.016157	0.943076			HGLibB_29606	MORC1	263	0
SLC5A9	0.015246	0.016201	0.943076			HGLibA_12013	CYB5RL	263	0
AVPR1A	0.015296	0.016252	0.943076			HGLibB_52733	UBXN8	262	0
TAL1	0.01537	0.016323	0.943076			HGLibB_33009	NUP43	261	37
LRRC55	0.01537	0.016323	0.943076			HGLibA_63497	hsa-mir-6830	261	0
NonTargetingControlGuideForHuman_0284	0.015469	0.016412	0.943076			HGLibA_36516	PIAS4	259	0
NonTargetingControlGuideForHuman_0147	0.015469	0.016412	0.943076			HGLibA_39676	PYCR2	258	132
DHRS11	0.015494	0.016437	0.943076			HGLibA_31769	NFAT5	258	0
ZNF645	0.015494	0.016437	0.943076			HGLibB_41629	RNF41	258	0
CBLN4	0.015593	0.016536	0.943076			HGLibA_36764	PITX2	256	0
BANF2	0.015668	0.016609	0.943076			HGLibA_14117	DUS2L	255	0
BMPR2	0.015668	0.016609	0.943076			HGLibA_38081	PPP1R26	255	0
CEP78	0.015742	0.016673	0.943076			HGLibA_52561	UBASH3B	255	0
PDE3B	0.015791	0.016714	0.943076			HGLibA_55401	ZMYM5	251	0
NonTargetingControlGuideForHuman_0086	0.0158	0.016722	0.943076			HGLibA_52100	TTC29	251	0
NonTargetingControlGuideForHuman_0696	0.015809	0.01673	0.943076			HGLibA_51634	TRIP10	250	11
hsa-mir-7855	0.015876	0.016804	0.943076			HGLibB_47665	SUGT1	249	0
PKHD1	0.015891	0.016817	0.943076			HGLibA_18821	GCNT7	249	0
OR13F1	0.015891	0.016817	0.943076			HGLibA_54922	ZBTB7C	248	0
CES5A	0.015891	0.016817	0.943076			HGLibA_50595	TMOD1	248	0
SHKBP1	0.01599	0.016911	0.94375			HGLibA_25766	KRTAP4-5	247	0
NEK1	0.016031	0.016952	0.94375			HGLibB_26337	LGALS7B	247	3
PLSCR5	0.016039	0.016963	0.94375			HGLibA_37527	POLH	245	0
PHLDB1	0.016114	0.017026	0.94375			HGLibB_47730	SUN1	241	153
CPA4	0.016188	0.017093	0.94375			HGLibA_45287	SLC5A9	241	0
NonTargetingControlGuideForHuman_0585	0.016261	0.017162	0.94375			HGLibB_03901	AVPR1A	240	0
IL31RA	0.016262	0.017164	0.94375			HGLibB_48220	TAL1	239	0
2019-09-07	0.016309	0.017212	0.94375			HGLibB_27349	LRRC55	239	0
FGF20	0.016337	0.017233	0.94375			HGLibB_56383	ZNF645	238	0
SERPINA3	0.016411	0.017305	0.94375			HGLibB_13103	DHRS11	238	0
LYPD8	0.016411	0.017305	0.94375			HGLibA_58067	hsa-mir-192	238	0
PAIP2	0.01651	0.017401	0.945962			HGLibA_07414	CBLN4	236	0
NonTargetingControlGuideForHuman_0642	0.016579	0.017468	0.945962			HGLibA_07972	CCL15	236	76
KCNMB3	0.016584	0.017475	0.945962			HGLibA_04142	BANF2	234	0
RIPK4	0.016683	0.017581	0.947011			HGLibB_04632	BMPR2	234	0
DLL4	0.016683	0.017581	0.947011			HGLibA_55205	ZFP36	233	183
OR4P4	0.016832	0.017713	0.948656			HGLibB_21807	HNRNPLL	233	163
LILRA4	0.016832	0.017713	0.948656			HGLibB_09160	CEP78	232	0
CLUL1	0.01698	0.017851	0.948656			HGLibB_47199	ST5	232	24
LRWD1	0.01703	0.017894	0.948656			HGLibA_46312	SP7	232	172
CXCL1	0.017079	0.017941	0.948656			HGLibB_35738	PDE3B	230	0
hsa-mir-516b-2	0.017128	0.017991	0.948656			HGLibA_09231	CES5A	229	0
KRTAP6-2	0.017129	0.017992	0.948656			HGLibB_42926	SCN2A	229	27
METTL5	0.017228	0.01809	0.948656			HGLibA_33618	OR13F1	229	0
TP53TG3	0.017315	0.018172	0.948656			HGLibA_36812	PKHD1	229	0
SCARA3	0.017352	0.018207	0.948656			HGLibA_44056	SHKBP1	228	0
PCDHB7	0.017352	0.018207	0.948656			HGLibA_37243	PLSCR5	227	0
C1orf111	0.017426	0.018277	0.948656			HGLibA_36426	PHLDB1	226	0
hsa-mir-380	0.017447	0.018297	0.948656			HGLibB_54856	ZBTB7C	226	0
FBXO21	0.017475	0.018325	0.948656			HGLibA_10894	CPA4	225	0
STX12	0.017574	0.018421	0.948656			HGLibA_23133	IL31RA	224	0
ARHGEF39	0.017574	0.018421	0.948656			HGLibA_14014	DSCR6	224	0
TMEM140	0.017574	0.018421	0.948656			HGLibA_17393	FGF20	222	0
ZCCHC6	0.017673	0.018516	0.948656			HGLibA_37928	PPIE	222	182
NonTargetingControlGuideForHuman_0270	0.017725	0.018568	0.948656			HGLibA_00718	ADAD1	222	82
SMR3B	0.017765	0.018609	0.948656			HGLibA_43517	SERPINA3	221	0
KIAA2022	0.017772	0.018612	0.948656			HGLibA_27735	LYPD8	221	0
SAT1	0.017772	0.018612	0.948656			HGLibB_34986	PAIP2	220	0
SGOL2	0.017772	0.018612	0.948656			HGLibA_32678	NRG2	220	0
TSEN15	0.017871	0.01871	0.949592			HGLibB_24315	KCNMB3	219	0
KIAA0319	0.017946	0.01879	0.949592			HGLibB_14982	EMC10	218	102
SLC5A6	0.017946	0.01879	0.949592			HGLibB_41272	RIPK4	218	0
OLIG1	0.01802	0.018855	0.949592			HGLibA_63086	hsa-mir-6733	218	0
hsa-mir-3615	0.018025	0.018858	0.949592			HGLibA_13367	DLL4	218	0
PGRMC1	0.018069	0.0189	0.949592			HGLibB_26461	LILRA4	217	0
KLF12	0.018119	0.01894	0.949592			HGLibA_34056	OR4P4	217	0
TSKS	0.018193	0.019002	0.949592			HGLibA_40346	RASGRP2	217	0
FCAR	0.018341	0.019156	0.949592			HGLibA_38861	PRRC2A	216	0
CARD9	0.018341	0.019156	0.949592			HGLibA_10165	CLUL1	215	0
BPIFB1	0.018341	0.019156	0.949592			HGLibA_27508	LRWD1	213	0
SLN	0.018466	0.019297	0.949592			HGLibB_19591	GOLGA6L1	212	88
SHISA9	0.01849	0.019318	0.949592			HGLibB_11830	CXCL1	211	0
GABRB2	0.01849	0.019318	0.949592			HGLibA_60734	hsa-mir-4657	210	135
SPRTN	0.018663	0.019485	0.949592			HGLibA_25819	KRTAP6-2	210	0
KRBA1	0.018663	0.019485	0.949592			HGLibB_57953	NonTargetingControlGuideForHuman_0925	209	0
CLDN9	0.018663	0.019485	0.949592			HGLibA_29012	METTL5	209	0
ZNF470	0.018663	0.019485	0.949592			HGLibA_34709	OSTC	209	0
RAB3D	0.018663	0.019485	0.949592			HGLibB_35462	PCDHB7	208	0
PGS1	0.018836	0.019635	0.949592			HGLibB_42811	SCARA3	208	0
PHF14	0.018836	0.019635	0.949592			HGLibA_05747	C1orf111	207	0
IL2RA	0.018984	0.01976	0.949592			HGLibA_17046	FBXO21	206	0
CNR1	0.019108	0.01987	0.949592			HGLibB_15616	ETNPPL	205	98
TMEM161B	0.019206	0.019967	0.949592			HGLibA_49961	TMEM140	205	0
TRAPPC12	0.019206	0.019967	0.949592			HGLibA_02861	ARHGEF39	205	0
hsa-mir-2909	0.019247	0.020004	0.949592			HGLibB_47564	STX12	205	0
TBC1D3G	0.019285	0.020042	0.949592			HGLibA_55041	ZCCHC6	204	0
RHBDF2	0.01933	0.020093	0.949592			HGLibA_43844	SGOL2	203	0
BAIAP2L2	0.01933	0.020093	0.949592			HGLibB_24811	KIAA2022	203	0
GSTT1	0.019429	0.020193	0.949592			HGLibA_42771	SAT1	203	0
NCEH1	0.019429	0.020193	0.949592			HGLibA_51828	TSEN15	202	0
NonTargetingControlGuideForHuman_0125	0.019475	0.020242	0.949592			HGLibB_01602	ALG10	202	100
NonTargetingControlGuideForHuman_0442	0.019475	0.020242	0.949592			HGLibA_45276	SLC5A6	200	0
NonTargetingControlGuideForHuman_0007	0.019475	0.020242	0.949592			HGLibB_24547	KHSRP	200	195
NonTargetingControlGuideForHuman_0499	0.019475	0.020242	0.949592			HGLibA_24619	KIAA0319	200	0
NonTargetingControlGuideForHuman_0330	0.019475	0.020242	0.949592			HGLibB_33324	OLIG1	199	0
NonTargetingControlGuideForHuman_0292	0.019475	0.020242	0.949592			HGLibA_04368	BCR	199	60
FAS	0.019528	0.020285	0.949592			HGLibA_12934	DENND1C	197	22
EMC10	0.019602	0.020355	0.950824			HGLibB_25014	KLF12	197	0
KLF5	0.019651	0.0204	0.950929			HGLibB_51805	TSKS	195	0
ACTR5	0.01975	0.020501	0.951559			HGLibA_63437	hsa-mir-6815	195	0
HOXD10	0.01975	0.020501	0.951559			HGLibB_46790	SPRY4	195	147
RGS18	0.019898	0.020649	0.954344			HGLibA_59281	hsa-mir-3682	194	0
SELT	0.019898	0.020649	0.954344			HGLibA_04720	BPIFB1	194	0
MBD1	0.019997	0.020751	0.957036			HGLibB_17143	FCAR	194	0
KCNK17	0.020046	0.020798	0.957169			HGLibA_07241	CARD9	194	0
TRMT61B	0.020096	0.020843	0.957238			HGLibA_18376	GABRB2	193	0
EEPD1	0.020145	0.020894	0.957578			HGLibA_44054	SHISA9	193	0
FAM107A	0.020194	0.020942	0.957682			HGLibA_30188	MSGN1	193	175
COL4A6	0.020244	0.02099	0.957682			HGLibA_39916	RAB3D	192	0
NUPR1	0.020367	0.021104	0.957682			HGLibA_25386	KRBA1	192	0
UBE2Q2	0.020367	0.021104	0.957682			HGLibB_09905	CLDN9	192	0
SSX4B	0.020385	0.021117	0.957682			HGLibA_46831	SPRTN	192	0
EPN1	0.020491	0.021221	0.957682			HGLibA_56054	ZNF470	192	0
IFNA1	0.020551	0.021274	0.957682			HGLibA_36346	PHF14	191	0
BAI2	0.020565	0.02129	0.957682			HGLibB_33860	OR2W3	191	3
DCST1	0.020663	0.02138	0.957682			HGLibB_44842	SLC2A9	191	5
OR1E1	0.020787	0.021488	0.957682			HGLibA_54555	XPNPEP2	191	77
CD68	0.020787	0.021488	0.957682			HGLibB_36248	PGS1	191	0
ARMCX2	0.020787	0.021488	0.957682			HGLibA_61179	hsa-mir-4771-1	190	1
SSTR1	0.02091	0.021613	0.957682			HGLibA_64893	NonTargetingControlGuideForHuman_0510	188	0
EXOSC5	0.02091	0.021613	0.957682			HGLibA_23118	IL2RA	188	0
TSEN2	0.020984	0.02169	0.957682			HGLibA_58056	hsa-mir-1913	187	0
UGT1A9	0.021108	0.021801	0.957682			HGLibA_18676	GATA5	187	41
PANX2	0.021108	0.021801	0.957682			HGLibB_10364	CNR1	186	0
HNRNPA2B1	0.021108	0.021801	0.957682			HGLibB_49968	TMEM161B	184	0
GFRA2	0.021108	0.021801	0.957682			HGLibA_51307	TRAPPC12	184	0
ADCY10	0.021108	0.021801	0.957682			HGLibB_51518	TRIM64C	184	3
NonTargetingControlGuideForHuman_0468	0.021166	0.021855	0.957682			HGLibB_31596	NEK1	184	0
NonTargetingControlGuideForHuman_0483	0.021174	0.021862	0.957682			HGLibB_04125	BAIAP2L2	183	0
PIM3	0.02128	0.021963	0.957891			HGLibB_41084	RHBDF2	183	0
hsa-mir-663a	0.021373	0.022057	0.957891			HGLibA_31292	NCEH1	182	0
FAM193B	0.021428	0.022107	0.957891			HGLibA_20496	GSTT1	182	0
PSKH1	0.021428	0.022107	0.957891			HGLibA_16890	FAS	181	0
CDKN1A	0.021428	0.022107	0.957891			HGLibB_35456	PCDHB5	181	0
NonTargetingControlGuideForHuman_0482	0.021459	0.022131	0.957891			HGLibA_15006	EMC10	180	0
ANP32D	0.021527	0.0222	0.958238			HGLibB_21957	HOXD10	179	0
SATB2	0.021601	0.02227	0.958238			HGLibB_00668	ACTR5	179	0
CAV3	0.021601	0.02227	0.958238			HGLibA_19300	GLRA2	179	0
ENOX1	0.021675	0.022338	0.959256			HGLibB_41021	RGS18	178	0
PLAC8L1	0.021749	0.022401	0.959607			HGLibA_43314	SELT	178	0
GPRIN3	0.021823	0.022469	0.959607			HGLibB_51905	TSPY3	178	0
MINPP1	0.021921	0.022568	0.959607			HGLibA_28464	MBD1	177	0
TFAP2D	0.021921	0.022568	0.959607			HGLibA_51701	TRMT61B	176	0
MAP4K4	0.021921	0.022568	0.959607			HGLibA_15523	ERP27	176	111
WTH3DI	0.022119	0.022748	0.959607			HGLibB_48493	TBC1D3G	175	12
KIAA1217	0.022119	0.022748	0.959607			HGLibB_14495	EEPD1	175	0
GNA11	0.022267	0.02289	0.959607			HGLibA_22184	HSD17B14	175	2
TMEM11	0.022267	0.02289	0.959607			HGLibA_10583	COL4A6	174	0
POU2F2	0.022267	0.02289	0.959607			HGLibA_46439	SPATA18	172	6
hsa-mir-4252	0.022361	0.022982	0.959607			HGLibA_63023	hsa-mir-6715b	172	132
DDX42	0.022365	0.022985	0.959607			HGLibA_64780	NonTargetingControlGuideForHuman_0397	172	1
FLOT2	0.022439	0.023051	0.959607			HGLibA_33086	NUPR1	171	0
DIRAS1	0.022439	0.023051	0.959607			HGLibA_52648	UBE2Q2	171	0
TMEM184C	0.022513	0.023117	0.959607			HGLibA_61503	hsa-mir-5089	170	0
hsa-mir-4747	0.022526	0.02313	0.959607			HGLibA_20195	GRAMD1A	169	0
KIAA1191	0.022612	0.023211	0.959607			HGLibA_08583	CDC42SE2	169	149
TYSND1	0.022612	0.023211	0.959607			HGLibA_04115	BAI2	169	0
C20orf173	0.022612	0.023211	0.959607			HGLibA_12530	DCST1	168	0
C7orf71	0.022735	0.023326	0.959607			HGLibB_50657	TNFAIP8	168	0
CD3D	0.022735	0.023326	0.959607			HGLibA_33659	OR1E1	167	0
ASUN	0.022858	0.023462	0.959607			HGLibA_08428	CD68	167	0
DUSP6	0.022956	0.023562	0.959607			HGLibB_03039	ARMCX2	167	0
KIAA2018	0.022956	0.023562	0.959607			HGLibA_47174	SSTR1	166	0
FARSB	0.022956	0.023562	0.959607			HGLibB_15763	EXOSC5	166	0
SLC6A7	0.023055	0.023659	0.959607			HGLibA_02609	AQP8	166	48
CDK19	0.023203	0.023798	0.959607			HGLibB_05203	C11orf88	165	308
FATE1	0.023203	0.023798	0.959607			HGLibA_18967	GFRA2	165	1
SERPINA5	0.023203	0.023798	0.959607			HGLibA_35112	PANX2	165	0
KIAA0319L	0.023203	0.023798	0.959607			HGLibA_00907	ADCY10	165	0
hsa-mir-3918	0.023414	0.023994	0.959607			HGLibB_21770	HNRNPA2B1	165	0
TLR2	0.023424	0.024003	0.959607			HGLibA_16559	FAM25G	163	0
KIDINS220	0.023424	0.024003	0.959607			HGLibB_36635	PIM3	163	0
GNG10	0.023424	0.024003	0.959607			HGLibA_45827	SMR3B	163	0
IL6ST	0.023424	0.024003	0.959607			HGLibA_16366	FAM193B	162	0
hsa-mir-6869	0.023529	0.024102	0.959607			HGLibA_08820	CDKN1A	162	0
UQCRFS1	0.023597	0.02417	0.959607			HGLibB_39015	PSKH1	162	0
ADAD1	0.023597	0.02417	0.959607			HGLibA_64453	NonTargetingControlGuideForHuman_0070	161	41
SMAP1	0.023597	0.02417	0.959607			HGLibB_28645	MDH1B	161	67
OSR1	0.02372	0.024298	0.959607			HGLibA_42778	SATB2	160	0
MGA	0.023867	0.024441	0.959607			HGLibB_07375	CAV3	160	0
ZNF385D	0.023867	0.024441	0.959607			HGLibB_36898	PLAC8L1	159	0
C5orf20	0.023867	0.024441	0.959607			HGLibA_59843	hsa-mir-4284	159	0
ZNF33B	0.023867	0.024441	0.959607			HGLibA_20146	GPRIN3	158	0
hsa-mir-4430	0.024072	0.024634	0.959607			HGLibB_29241	MINPP1	157	0
MRPL50	0.024138	0.024696	0.959607			HGLibA_28220	MAP4K4	157	0
C8orf48	0.024138	0.024696	0.959607			HGLibB_49071	TFAP2D	157	0
PARK7	0.024138	0.024696	0.959607			HGLibB_04582	BMF	156	0
PCNT	0.024138	0.024696	0.959607			HGLibA_13935	DPYSL5	155	33
WASL	0.024138	0.024696	0.959607			HGLibA_45542	SLN	155	0
HEXDC	0.024138	0.024696	0.959607			HGLibA_24720	KIAA1217	155	0
SMTN	0.024138	0.024696	0.959607			HGLibA_54432	WTH3DI	155	0
ASAP3	0.024335	0.024889	0.959607			HGLibA_43232	SEC24B	154	2
hsa-mir-522	0.024417	0.024967	0.959607			HGLibA_60050	hsa-mir-4417	153	36
hsa-mir-4678	0.024417	0.024967	0.959607			HGLibB_37674	POTEC	152	335
CEP104	0.024433	0.024978	0.959607			HGLibB_19410	GNA11	152	0
PCDH18	0.024433	0.024978	0.959607			HGLibA_40438	RBBP7	152	103
MAL	0.024433	0.024978	0.959607			HGLibA_49870	TMEM11	152	0
ZNF726	0.024532	0.025073	0.959607			HGLibA_37758	POU2F2	152	0
C10orf55	0.024554	0.025096	0.959607			HGLibA_25203	KLHL4	151	106
SYTL4	0.02463	0.025169	0.959607			HGLibB_12700	DDX42	150	0
RBL2	0.02463	0.025169	0.959607			HGLibA_47991	SYNGR1	150	33
LETMD1	0.02463	0.025169	0.959607			HGLibB_17629	FLOT2	149	0
COX7B2	0.024729	0.025261	0.959607			HGLibA_13255	DIRAS1	149	0
ANKRD65	0.024778	0.025313	0.959607			HGLibA_51423	TRIM17	148	58
UTS2B	0.024851	0.025377	0.959607			HGLibA_50117	TMEM184C	148	0
MIOS	0.024851	0.025377	0.959607			HGLibA_37817	PPAP2A	148	56
REEP6	0.024925	0.025445	0.959607			HGLibB_52411	TYSND1	147	0
DDIT4L	0.024974	0.025486	0.959607			HGLibB_05993	C20orf173	147	0
ACSL4	0.025024	0.025542	0.959607			HGLibB_24671	KIAA1191	147	0
NEUROG3	0.025171	0.025686	0.959607			HGLibA_06583	C7orf71	146	0
FUT5	0.025171	0.025686	0.959607			HGLibA_08370	CD3D	146	0
PROCR	0.025171	0.025686	0.959607			HGLibB_56467	ZNF683	145	0
EFCAB3	0.025171	0.025686	0.959607			HGLibA_07693	CCDC171	145	23
SFMBT2	0.025392	0.025904	0.959607			HGLibA_24841	KIAA2018	144	0
ASTN1	0.025392	0.025904	0.959607			HGLibB_16864	FARSB	144	0
TBL1XR1	0.025392	0.025904	0.959607			HGLibB_14166	DUSP6	144	0
TRNT1	0.025392	0.025904	0.959607			HGLibA_33365	OLFML3	143	98
SPIN2B	0.025518	0.026021	0.959607			HGLibB_45283	SLC6A7	143	0
OR8U1	0.025518	0.026021	0.959607			HGLibA_20932	HBM	143	205
OR13D1	0.02554	0.026042	0.959607			HGLibA_56854	ZNF841	141	0
RASGRP3	0.02554	0.026042	0.959607			HGLibB_24590	KIAA0319L	141	0
LRCH2	0.025736	0.026217	0.959607			HGLibA_37292	PMAIP1	141	57
HIC2	0.025736	0.026217	0.959607			HGLibB_08746	CDK19	141	0
ZNF518B	0.025736	0.026217	0.959607			HGLibA_05124	C11orf24	141	85
FADD	0.025736	0.026217	0.959607			HGLibA_43524	SERPINA5	141	0
COX5B	0.025736	0.026217	0.959607			HGLibA_16923	FATE1	141	0
TBX15	0.025736	0.026217	0.959607			HGLibB_48494	TBC1D3H	141	2
hsa-mir-2053	0.025813	0.026292	0.960719			HGLibA_19507	GNG10	140	0
SPNS3	0.025908	0.02638	0.961128			HGLibB_23155	IL6ST	140	0
LGI3	0.026056	0.026523	0.961128			HGLibB_49587	TLR2	140	0
CCSAP	0.026056	0.026523	0.961128			HGLibA_24847	KIDINS220	140	0
PCK2	0.026056	0.026523	0.961128			HGLibA_34854	P2RX4	139	184
SPAG9	0.026056	0.026523	0.961128			HGLibA_45595	SMAP1	139	0
TRAF3IP2	0.026228	0.026681	0.964143			HGLibA_00719	ADAD1	139	0
hsa-mir-647	0.026273	0.026734	0.964143			HGLibA_53119	UQCRFS1	139	0
VWA8	0.026326	0.026785	0.964143			HGLibA_64009	hsa-mir-7855	138	0
FDX1	0.026326	0.026785	0.964143			HGLibB_34653	OSR1	138	0
CCL23	0.026449	0.026916	0.964143			HGLibA_49114	TF	137	150
PDCD1	0.026449	0.026916	0.964143			HGLibA_55833	ZNF33B	137	0
ST3GAL1	0.026449	0.026916	0.964143			HGLibA_06363	C5orf20	137	0
RBBP8	0.026596	0.027061	0.966189			HGLibA_29122	MGA	137	0
GBP1	0.026596	0.027061	0.966189			HGLibB_55836	ZNF385D	137	0
ZDHHC11	0.026744	0.027189	0.969173			HGLibA_35640	PCNT	136	0
TAF1B	0.026915	0.027357	0.970708			HGLibB_24072	KBTBD3	136	65
MSRA	0.027063	0.02751	0.970708			HGLibA_30009	MRPL50	136	0
NSUN3	0.027063	0.02751	0.970708			HGLibA_21208	HEXDC	136	0
RXFP1	0.027136	0.027583	0.970708			HGLibA_45834	SMTN	136	0
HLF	0.02721	0.027649	0.970708			HGLibA_06635	C8orf48	136	0
PARP1	0.02721	0.027649	0.970708			HGLibB_53898	WASL	136	0
PCDHGB6	0.027284	0.027718	0.970708			HGLibB_35153	PARK7	136	0
C5orf54	0.027382	0.027802	0.970708			HGLibA_35407	PCDH18	134	0
GTSE1	0.027382	0.027802	0.970708			HGLibB_27982	MAL	134	0
SLC16A7	0.027382	0.027802	0.970708			HGLibB_54861	ZBTB8B	134	378
RSBN1	0.027382	0.027802	0.970708			HGLibA_09095	CEP104	134	0
NXT2	0.027382	0.027802	0.970708			HGLibA_40469	RBL2	132	0
AP4B1	0.027676	0.028084	0.970708			HGLibB_48046	SYTL4	132	0
GLRX3	0.027676	0.028084	0.970708			HGLibB_06238	C3orf38	132	75
CLCN3	0.027676	0.028084	0.970708			HGLibB_26301	LETMD1	132	0
SLC35D1	0.027676	0.028084	0.970708			HGLibA_10869	COX7B2	131	0
RSPH3	0.027676	0.028084	0.970708			HGLibB_02137	ANKRD65	130	0
PRSS54	0.027676	0.028084	0.970708			HGLibA_15813	EXTL3	130	77
CCDC96	0.027676	0.028084	0.970708			HGLibA_39551	PTRH1	129	11
CLN6	0.027897	0.02829	0.970708			HGLibB_29245	MIOS	129	0
hsa-mir-335	0.027897	0.02829	0.970708			HGLibA_53465	UTS2B	129	0
hsa-mir-23b	0.027897	0.02829	0.970708			HGLibA_40791	REEP6	127	0
PMFBP1	0.027897	0.02829	0.970708			HGLibA_43206	SEC14L6	127	30
TRIM64C	0.027955	0.028352	0.970708			HGLibA_12620	DDIT4L	126	0
TMEM165	0.027995	0.028389	0.970708			HGLibB_00560	ACSL4	125	0
ACRBP	0.027995	0.028389	0.970708			HGLibA_00828	ADAMTS3	125	33
OR52A1	0.028167	0.028553	0.971726			HGLibA_44909	SLC30A4	125	50
CDCA3	0.028167	0.028553	0.971726			HGLibB_33162	OASL	124	33
SYT9	0.028167	0.028553	0.971726			HGLibB_14516	EFCAB3	124	0
VSTM5	0.028338	0.028736	0.971886			HGLibB_15492	ERN2	124	160
GZF1	0.028338	0.028736	0.971886			HGLibB_34140	OR52K2	124	2
MAPK8IP2	0.028338	0.028736	0.971886			HGLibA_51236	TRADD	124	9
DNASE1L3	0.028338	0.028736	0.971886			HGLibA_31752	NEUROG3	124	0
EI24	0.028485	0.028884	0.972017			HGLibA_18197	FUT5	124	0
ARNTL2	0.028485	0.028884	0.972017			HGLibB_00877	ADAT1	124	0
CD200R1L	0.028559	0.028953	0.972017			HGLibB_38606	PROCR	124	0
HSD17B14	0.028608	0.029005	0.972017			HGLibA_64866	NonTargetingControlGuideForHuman_0483	123	141
DFNB31	0.028731	0.029132	0.972017			HGLibA_43723	SFMBT2	123	0
WISP3	0.028731	0.029132	0.972017			HGLibA_48610	TBL1XR1	123	0
COBL	0.028878	0.029282	0.972017			HGLibB_03379	ASTN1	123	0
GNAZ	0.029	0.029401	0.972017			HGLibA_17484	FHL2	123	35
FOXO4	0.029	0.029401	0.972017			HGLibA_51714	TRNT1	123	0
INTS4	0.029147	0.029551	0.972017			HGLibA_33614	OR13D1	122	0
ANKMY2	0.029147	0.029551	0.972017			HGLibB_40298	RASGRP3	122	0
PDLIM5	0.029245	0.029654	0.972017			HGLibB_56084	ZNF518B	121	0
CTNNA1	0.029294	0.029701	0.972017			HGLibA_21291	HIC2	121	0
ZNF25	0.029392	0.029788	0.972017			HGLibA_15932	FADD	121	0
ANP32B	0.029392	0.029788	0.972017			HGLibB_27100	LRCH2	121	0
OR4K13	0.029515	0.029907	0.972017			HGLibA_10840	COX5B	121	0
NEIL3	0.029515	0.029907	0.972017			HGLibA_48647	TBX15	121	0
hsa-mir-2392	0.029584	0.029974	0.972017			HGLibB_49977	TMEM165	121	137
hsa-mir-193b	0.029584	0.029974	0.972017			HGLibB_46315	SPAG9	120	0
OR10G4	0.029711	0.030099	0.972017			HGLibB_08179	CCSAP	120	0
ZNF57	0.029711	0.030099	0.972017			HGLibB_06379	C5orf42	120	37
CD3E	0.029711	0.030099	0.972017			HGLibB_35570	PCK2	120	0
TMTC4	0.029711	0.030099	0.972017			HGLibA_59474	hsa-mir-380	120	0
MEX3A	0.029711	0.030099	0.972017			HGLibA_26398	LGI3	120	0
hsa-mir-6755	0.029977	0.030343	0.972017			HGLibA_30648	MYBPC1	120	80
hsa-mir-1207	0.029977	0.030343	0.972017			HGLibB_51189	TRAF3IP2	119	0
DCD	0.02998	0.030346	0.972017			HGLibA_64767	NonTargetingControlGuideForHuman_0384	119	1
IFT52	0.02998	0.030346	0.972017			HGLibB_17236	FDX1	118	0
ANKH	0.02998	0.030346	0.972017			HGLibA_53916	VWA8	118	0
OCRL	0.02998	0.030346	0.972017			HGLibB_07994	CCL23	117	0
PKD1L3	0.030127	0.030481	0.972017			HGLibA_45624	SMARCC1	117	112
hsa-mir-4650-1	0.030129	0.030482	0.972017			HGLibA_35714	PDCD1	117	0
hsa-mir-920	0.030369	0.03071	0.972017			HGLibA_47237	ST3GAL1	117	0
KPNA5	0.03042	0.030754	0.972017			HGLibB_18703	GBP1	116	0
USP48	0.03042	0.030754	0.972017			HGLibA_64719	NonTargetingControlGuideForHuman_0336	116	0
OSGIN2	0.03042	0.030754	0.972017			HGLibA_40439	RBBP8	116	0
GAB2	0.03042	0.030754	0.972017			HGLibB_55003	ZDHHC11	115	0
UBE2A	0.03042	0.030754	0.972017			HGLibB_10951	CPNE4	115	53
ZMAT1	0.03042	0.030754	0.972017			HGLibA_04584	BMF	115	0
C4orf33	0.03042	0.030754	0.972017			HGLibA_35520	PCDHGA10	115	0
CYP8B1	0.03042	0.030754	0.972017			HGLibA_59089	hsa-mir-3615	114	0
ZC3H14	0.03042	0.030754	0.972017			HGLibA_35523	PCDHGA11	114	0
UPF1	0.030714	0.031037	0.972017			HGLibB_56739	ZNF813	114	8
DENND1C	0.030788	0.031099	0.972017			HGLibB_57971	NonTargetingControlGuideForHuman_0943	114	0
LOC100505549	0.030788	0.031099	0.972017			HGLibA_48217	TAF1B	114	0
EBF2	0.030934	0.031238	0.972017			HGLibB_47924	SYNE3	114	52
TRIP6	0.030934	0.031238	0.972017			HGLibA_22610	IFI44	113	164
EDA	0.030934	0.031238	0.972017			HGLibB_30198	MSRA	113	0
GC	0.030934	0.031238	0.972017			HGLibB_32740	NSUN3	113	0
SEC24B	0.031057	0.031367	0.972017			HGLibA_35211	PARP1	112	0
GULP1	0.031154	0.03147	0.972017			HGLibA_64782	NonTargetingControlGuideForHuman_0399	112	15
PCDHB11	0.031154	0.03147	0.972017			HGLibA_52776	UBXN10	112	76
IFITM2	0.031154	0.03147	0.972017			HGLibA_21654	HLF	112	0
LOC100129216	0.031163	0.031476	0.972017			HGLibB_06404	C5orf54	111	0
WWP2	0.031277	0.031585	0.972017			HGLibA_33178	NXT2	111	0
EPHX3	0.031277	0.031585	0.972017			HGLibB_42248	RSBN1	111	0
SH2D7	0.031472	0.031771	0.972017			HGLibB_20597	GTSE1	111	0
KIAA1024	0.031472	0.031771	0.972017			HGLibB_44398	SLC16A7	111	0
C11orf83	0.031472	0.031771	0.972017			HGLibB_09816	CLCN3	110	0
SLC7A13	0.031472	0.031771	0.972017			HGLibA_19319	GLRX3	110	0
SH3BP5	0.031472	0.031771	0.972017			HGLibB_38910	PRSS54	110	0
OTOS	0.031472	0.031771	0.972017			HGLibB_07929	CCDC96	110	0
MYO16	0.031692	0.031986	0.972017			HGLibB_44924	SLC35D1	110	0
ACACB	0.031692	0.031986	0.972017			HGLibB_42279	RSPH3	110	0
SEMA3B	0.031888	0.032174	0.972017			HGLibA_02342	AP4B1	110	0
RAD18	0.031888	0.032174	0.972017			HGLibA_10081	CLN6	109	0
CRISP2	0.031888	0.032174	0.972017			HGLibB_06053	C22orf23	109	112
TBC1D28	0.031955	0.032246	0.972017			HGLibB_37261	PMFBP1	109	0
BMPR1A	0.032059	0.032361	0.972017			HGLibB_00532	ACRBP	108	0
CFLAR	0.032059	0.032361	0.972017			HGLibA_50036	TMEM165	108	0
CECR1	0.032157	0.032461	0.972017			HGLibB_57613	NonTargetingControlGuideForHuman_0585	108	51
MYNN	0.032157	0.032461	0.972017			HGLibB_48035	SYT9	107	0
RBMXL3	0.032352	0.032653	0.972017			HGLibA_34138	OR52A1	107	0
ABHD17A	0.032352	0.032653	0.972017			HGLibA_08604	CDCA3	107	0
FUK	0.032352	0.032653	0.972017			HGLibA_28290	MAPK8IP2	106	0
KIAA1239	0.032352	0.032653	0.972017			HGLibA_13662	DNASE1L3	106	0
STX11	0.032572	0.032874	0.972017			HGLibB_20687	GZF1	106	0
hsa-mir-4731	0.032608	0.032915	0.972017			HGLibA_53871	VSTM5	106	0
OR2W3	0.032621	0.032929	0.972017			HGLibA_14690	EI24	105	0
TNFAIP8L3	0.032792	0.033114	0.972017			HGLibB_03070	ARNTL2	105	0
FAM187B	0.032792	0.033114	0.972017			HGLibA_10299	CNKSR2	105	151
ETFA	0.032792	0.033114	0.972017			HGLibB_04177	BATF3	104	4
IL1B	0.032792	0.033114	0.972017			HGLibA_50349	TMEM26	104	9
PGAM4	0.032792	0.033114	0.972017			HGLibB_08281	CD200R1L	104	0
hsa-mir-4452	0.032968	0.033298	0.972017			HGLibB_47204	ST6GAL2	104	59
MTFR2	0.03311	0.03343	0.972017			HGLibB_38592	PRND	103	76
SLC6A11	0.03311	0.03343	0.972017			HGLibA_64952	NonTargetingControlGuideForHuman_0569	103	0
MDK	0.03311	0.03343	0.972017			HGLibA_28594	MCIDAS	103	43
SNRPB2	0.03311	0.03343	0.972017			HGLibA_58393	hsa-mir-2909	103	0
PAPPA	0.03311	0.03343	0.972017			HGLibB_13010	DFNB31	103	0
ZNF830	0.03311	0.03343	0.972017			HGLibA_54324	WISP3	103	0
GPBP1	0.033354	0.03366	0.972017			HGLibB_24680	KIAA1211	102	0
RAB5B	0.033354	0.03366	0.972017			HGLibB_10451	COBL	102	0
GAGE12I	0.033491	0.033796	0.972017			HGLibA_22456	HYKK	102	28
ZFP106	0.033598	0.033899	0.972017			HGLibB_32499	NPW	101	0
CAMK2G	0.033598	0.033899	0.972017			HGLibB_17904	FOXO4	101	0
C22orf43	0.033598	0.033899	0.972017			HGLibA_19480	GNAZ	101	0
HRG	0.033598	0.033899	0.972017			HGLibB_50298	TMEM27	101	2
FAM212B	0.033744	0.034055	0.972017			HGLibA_01982	ANKMY2	100	0
hsa-mir-921	0.033767	0.034073	0.972017			HGLibA_43172	SDS	100	0
TMEM95	0.033988	0.034293	0.972017			HGLibA_48094	SYT9	100	120
CMPK2	0.033988	0.034293	0.972017			HGLibA_23422	INTS4	100	0
CCDC83	0.033988	0.034293	0.972017			HGLibB_51567	TRIOBP	100	147
RIMBP2	0.033988	0.034293	0.972017			HGLibA_35920	PDLIM5	99	0
APEH	0.033988	0.034293	0.972017			HGLibA_42994	SCN4B	99	82
SLC9A4	0.033988	0.034293	0.972017			HGLibA_50671	TMTC1	99	4
C1orf204	0.033988	0.034293	0.972017			HGLibA_26270	LEF1	99	46
ZNF638	0.033988	0.034293	0.972017			HGLibA_16561	FAM26D	99	145
PRB4	0.03433	0.03463	0.972017			HGLibA_05079	C10orf55	98	0
SOWAHB	0.03433	0.03463	0.972017			HGLibB_55596	ZNF25	98	0
FAM175A	0.03433	0.03463	0.972017			HGLibA_02201	ANP32B	98	0
APTX	0.03433	0.03463	0.972017			HGLibA_34018	OR4K13	97	0
COX7A2L	0.03433	0.03463	0.972017			HGLibB_15573	ESRRB	97	179
PLEKHG4B	0.034476	0.034776	0.972017			HGLibB_31592	NEIL3	97	0
FOXP3	0.034574	0.034871	0.972017			HGLibA_10363	CNPY1	96	141
PCYOX1	0.034574	0.034871	0.972017			HGLibB_28985	MEX3A	96	0
FAM105A	0.034574	0.034871	0.972017			HGLibB_08365	CD3E	96	0
CRB1	0.034744	0.035029	0.972017			HGLibA_00153	ABCB8	96	0
PROZ	0.034744	0.035029	0.972017			HGLibB_33449	OR10G4	96	1
PRR13	0.034744	0.035029	0.972017			HGLibA_08131	CCNY	96	133
ERVV-2	0.034744	0.035029	0.972017			HGLibA_50679	TMTC4	96	0
KAL1	0.034915	0.035205	0.972017			HGLibA_56271	ZNF57	96	0
CDC37L1	0.034915	0.035205	0.972017			HGLibA_12477	DCD	95	0
ANGPT1	0.035086	0.035391	0.972017			HGLibB_33218	OCRL	95	0
TERF1	0.035086	0.035391	0.972017			HGLibA_53337	USP33	95	142
PKDREJ	0.035208	0.035511	0.972017			HGLibA_22763	IFT52	95	0
OR52K2	0.035256	0.035556	0.972017			HGLibA_01961	ANKH	95	0
hsa-mir-320b-2	0.035317	0.035611	0.972017			HGLibA_03237	ASB3	95	0
DDX5	0.035354	0.035646	0.972017			HGLibB_55299	ZMAT1	94	0
VPS33B	0.035354	0.035646	0.972017			HGLibB_12204	CYP8B1	94	0
CDC26	0.035354	0.035646	0.972017			HGLibB_34644	OSGIN2	94	0
hsa-mir-124-2	0.035373	0.035666	0.972017			HGLibA_53384	USP48	94	0
OR10G2	0.035451	0.035735	0.972017			HGLibA_57515	hsa-mir-1270-1	94	0
TSPAN31	0.035622	0.035898	0.972017			HGLibA_52573	UBE2A	94	0
RING1	0.035622	0.035898	0.972017			HGLibA_18323	GAB2	94	0
LOC401052	0.035622	0.035898	0.972017			HGLibA_06322	C4orf33	94	0
ARHGEF10L	0.035622	0.035898	0.972017			HGLibB_43395	2019-09-06	94	145
SULT2B1	0.035622	0.035898	0.972017			HGLibB_54897	ZC3H14	94	0
ZNF600	0.035622	0.035898	0.972017			HGLibA_25366	KPNA5	94	0
hsa-mir-6808	0.035805	0.036081	0.972017			HGLibA_47213	SSX4B	94	0
hsa-mir-8052	0.035805	0.036081	0.972017			HGLibA_12935	DENND1C	93	0
SLC6A5	0.03589	0.036163	0.972017			HGLibB_26811	LOC100505549	93	0
TFPI	0.03589	0.036163	0.972017			HGLibA_10641	COLGALT1	93	79
VWCE	0.03589	0.036163	0.972017			HGLibB_18731	GC	92	0
ITGA10	0.036133	0.03639	0.972017			HGLibB_14409	EDA	92	0
TAF5L	0.036133	0.03639	0.972017			HGLibB_43899	SH3GL3	92	171
DLAT	0.036133	0.03639	0.972017			HGLibB_51583	TRIP6	92	0
FAM122C	0.036133	0.03639	0.972017			HGLibB_14331	EBF2	92	0
CCDC153	0.036401	0.036656	0.972017			HGLibA_22644	IFITM2	91	0
CDH15	0.036401	0.036656	0.972017			HGLibB_35428	PCDHB11	91	0
VN1R5	0.036401	0.036656	0.972017			HGLibA_20675	GULP1	91	0
TRAPPC8	0.036401	0.036656	0.972017			HGLibA_54454	WWP2	90	0
FSCN1	0.036718	0.036964	0.972017			HGLibB_15308	EPHX3	90	0
CHFR	0.036718	0.036964	0.972017			HGLibB_24646	KIAA1024	89	0
SRSF8	0.036718	0.036964	0.972017			HGLibA_28113	MAP10	89	87
AGO1	0.036718	0.036964	0.972017			HGLibB_43857	SH2D7	89	0
SLC19A1	0.036718	0.036964	0.972017			HGLibB_43882	SH3BP5	89	0
RAB9A	0.036718	0.036964	0.972017			HGLibA_05193	C11orf83	89	0
TLDC2	0.036961	0.037203	0.972017			HGLibB_26035	LAYN	89	105
AQPEP	0.036961	0.037203	0.972017			HGLibA_45354	SLC7A13	89	0
GALNT2	0.036961	0.037203	0.972017			HGLibB_34701	OTOS	89	0
PBX3	0.037278	0.037524	0.972017			HGLibB_30766	MYO16	88	0
MRGPRD	0.037278	0.037524	0.972017			HGLibA_14403	ECHS1	88	87
CD63	0.037278	0.037524	0.972017			HGLibA_51481	TRIM38	88	18
APLF	0.037278	0.037524	0.972017			HGLibB_21775	HNRNPAB	88	0
DDX55	0.037278	0.037524	0.972017			HGLibB_00351	ACACB	88	0
ATG9A	0.037278	0.037524	0.972017			HGLibB_40008	RAD18	87	0
FABP7	0.037278	0.037524	0.972017			HGLibA_62985	hsa-mir-663a	87	0
FXR2	0.037278	0.037524	0.972017			HGLibA_58978	hsa-mir-329-1	87	0
TBCD	0.037642	0.037888	0.972017			HGLibB_43270	SEMA3B	87	0
TMEM126B	0.037642	0.037888	0.972017			HGLibA_11167	CRISP2	87	0
OSTF1	0.037642	0.037888	0.972017			HGLibB_48700	TCERG1L	86	2
DIXDC1	0.037642	0.037888	0.972017			HGLibA_04630	BMPR1A	86	0
CDC14A	0.037873	0.03812	0.972017			HGLibB_09280	CFLAR	86	0
TXNDC17	0.038032	0.038277	0.972017			HGLibA_08974	CECR1	85	0
THBS2	0.038032	0.038277	0.972017			HGLibA_30798	MYNN	85	0
GALE	0.038032	0.038277	0.972017			HGLibA_38860	PRRC2A	84	0
HIGD2A	0.038032	0.038277	0.972017			HGLibB_40557	RBMXL3	84	0
BBIP1	0.038032	0.038277	0.972017			HGLibA_15642	ETS1	84	78
SNRNP200	0.038032	0.038277	0.972017			HGLibB_18137	FUK	84	0
PCDHA12	0.038214	0.038452	0.972017			HGLibA_24725	KIAA1239	84	0
ZNF692	0.038323	0.038556	0.972017			HGLibB_09910	CLDND2	84	425
SLC14A2	0.038469	0.038697	0.972017			HGLibA_43451	2019-09-07	84	0
FSCB	0.038469	0.038697	0.972017			HGLibB_00263	ABHD17A	84	0
FAHD2A	0.038469	0.038697	0.972017			HGLibB_39549	PUS10	83	93
EIF4EBP3	0.038469	0.038697	0.972017			HGLibA_50730	TNFAIP8L3	83	0
hsa-mir-4302	0.03849	0.038718	0.972017			HGLibB_23010	IL1B	83	0
hsa-mir-548a-1	0.03849	0.038718	0.972017			HGLibA_36202	PGAM4	83	0
hsa-mir-2276	0.03849	0.038718	0.972017			HGLibB_16321	FAM187B	83	0
hsa-mir-3680-1	0.038571	0.038805	0.972017			HGLibA_00878	ADAT1	83	0
hsa-mir-4315-1	0.038571	0.038805	0.972017			HGLibA_15620	ETFA	83	0
NARR	0.038716	0.038954	0.972017			HGLibB_35100	PAPPA	82	0
ZMYM6NB	0.038809	0.039048	0.972017			HGLibA_59173	hsa-mir-3657	82	0
NUP155	0.038809	0.039048	0.972017			HGLibB_30325	MTFR2	82	0
TNFRSF10D	0.038809	0.039048	0.972017			HGLibB_45238	SLC6A11	82	0
ZNF3	0.038809	0.039048	0.972017			HGLibB_45914	SNRPB2	82	0
SLC47A1	0.038809	0.039048	0.972017			HGLibA_56834	ZNF830	82	0
ZC3H7B	0.038809	0.039048	0.972017			HGLibA_28690	MDK	82	0
HGFAC	0.038809	0.039048	0.972017			HGLibA_19757	GPBP1	81	0
FAM13B	0.038809	0.039048	0.972017			HGLibA_18305	G6PC	81	143
C2orf42	0.039149	0.039368	0.972017			HGLibA_63550	hsa-mir-6844	81	232
DIAPH1	0.039149	0.039368	0.972017			HGLibA_59715	hsa-mir-4252	81	0
REG3G	0.039149	0.039368	0.972017			HGLibA_39965	RAB5B	81	0
hsa-mir-3613	0.039222	0.039445	0.972017			HGLibB_06076	C22orf43	80	0
hsa-mir-455	0.039222	0.039445	0.972017			HGLibA_55183	ZFP106	80	0
hsa-mir-514b	0.039222	0.039445	0.972017			HGLibA_61085	hsa-mir-4747	80	0
SLC35D2	0.039295	0.039503	0.972017			HGLibA_10273	CNGA4	80	127
LOC152586	0.039514	0.039706	0.972017			HGLibA_07077	CAMK2G	80	0
ECI1	0.039514	0.039706	0.972017			HGLibB_22061	HRG	80	0
ZNHIT2	0.039514	0.039706	0.972017			HGLibB_41596	RNF224	80	2
TES	0.039514	0.039706	0.972017			HGLibB_45361	SLC9A4	79	0
C18orf25	0.039514	0.039706	0.972017			HGLibA_41259	RIMBP2	79	0
NAP1L3	0.039514	0.039706	0.972017			HGLibB_10193	CMPK2	79	0
CERKL	0.039514	0.039706	0.972017			HGLibA_65343	NonTargetingControlGuideForHuman_0960	79	0
DGCR2	0.039514	0.039706	0.972017			HGLibA_02405	APEH	79	0
TMEM27	0.039732	0.039909	0.972017			HGLibB_56369	ZNF638	79	0
UROC1	0.039902	0.040084	0.972017			HGLibB_07878	CCDC83	79	0
SAA1	0.039902	0.040084	0.972017			HGLibB_50504	TMEM95	79	0
NAGS	0.039902	0.040084	0.972017			HGLibA_05823	C1orf204	79	0
DUPD1	0.039902	0.040084	0.972017			HGLibB_38299	PRB4	78	0
hsa-mir-645	0.039969	0.04015	0.972017			HGLibA_02575	APTX	78	0
hsa-mir-330	0.039969	0.04015	0.972017			HGLibA_16288	FAM175A	78	0
GNPDA1	0.040121	0.040315	0.972017			HGLibB_10853	COX7A2L	78	0
IL17RB	0.040291	0.040496	0.972017			HGLibB_08940	CEACAM6	78	93
ARHGAP19	0.040291	0.040496	0.972017			HGLibB_46161	SOWAHB	78	0
MAK16	0.040291	0.040496	0.972017			HGLibA_34373	OR6B1	77	144
SDCBP	0.040291	0.040496	0.972017			HGLibB_55729	ZNF320	77	108
RAB3A	0.040291	0.040496	0.972017			HGLibB_35648	PCYOX1	77	0
ZNF813	0.040407	0.040625	0.972017			HGLibB_15972	FAM105A	77	0
CHI3L2	0.0405	0.040718	0.972017			HGLibA_17936	FOXP3	77	0
ZNF155	0.040679	0.0409	0.972017			HGLibA_11070	CRB1	76	0
PLEKHA1	0.040679	0.0409	0.972017			HGLibB_38658	PROZ	76	0
MMP21	0.040679	0.0409	0.972017			HGLibA_49389	THRA	76	142
TRIML2	0.040679	0.0409	0.972017			HGLibA_15547	ERVV-2	76	0
RANBP3	0.040679	0.0409	0.972017			HGLibA_38775	PRR13	76	0
FAM49A	0.040679	0.0409	0.972017			HGLibA_08549	CDC37L1	75	0
NLRC3	0.040679	0.0409	0.972017			HGLibB_23984	KAL1	75	0
SGSM3	0.040679	0.0409	0.972017			HGLibA_59549	hsa-mir-3918	75	0
SCAMP2	0.040679	0.0409	0.972017			HGLibA_20425	GSG2	75	8
SLC2A9	0.040946	0.04116	0.972017			HGLibA_51325	TRAPPC4	74	0
PRSS48	0.041188	0.041398	0.972017			HGLibB_01898	ANGPT1	74	0
NBEAL2	0.041188	0.041398	0.972017			HGLibA_63662	hsa-mir-6869	74	0
CLDND2	0.041188	0.041398	0.972017			HGLibA_49012	TERF1	74	0
CLEC4M	0.041188	0.041398	0.972017			HGLibB_49341	THSD1	73	136
STK36	0.041188	0.041398	0.972017			HGLibA_12729	DDX5	73	0
NAA35	0.041188	0.041398	0.972017			HGLibA_54261	WFDC2	73	46
HDHD1	0.041188	0.041398	0.972017			HGLibA_08537	CDC26	73	0
MEGF8	0.041188	0.041398	0.972017			HGLibB_50159	TMEM215	73	152
BTBD17	0.041552	0.041757	0.972017			HGLibB_53702	VPS33B	73	0
CPB1	0.041552	0.041757	0.972017			HGLibB_41245	RING1	72	0
USO1	0.041552	0.041757	0.972017			HGLibA_47761	SULT2B1	72	0
IGF1	0.041721	0.041922	0.972017			HGLibA_02809	ARHGEF10L	72	0
hsa-mir-128-2	0.041738	0.041942	0.972017			HGLibB_56294	ZNF600	72	1
HTATIP2	0.041915	0.042115	0.972017			HGLibB_51863	TSPAN31	72	0
AEBP1	0.041915	0.042115	0.972017			HGLibB_26897	LOC401052	72	0
HDAC10	0.041915	0.042115	0.972017			HGLibA_64884	NonTargetingControlGuideForHuman_0501	71	0
FKBP8	0.041915	0.042115	0.972017			HGLibB_49124	TFPI	71	0
TAS1R3	0.042206	0.042377	0.972017			HGLibB_15872	F9	71	122
S100A12	0.042206	0.042377	0.972017			HGLibA_53929	VWCE	71	0
WBSCR27	0.042206	0.042377	0.972017			HGLibB_46613	SPIN2A	71	12
MKNK2	0.042206	0.042377	0.972017			HGLibA_45330	SLC6A5	71	0
MTG1	0.042206	0.042377	0.972017			HGLibA_60106	hsa-mir-4430	71	0
HAAO	0.042206	0.042377	0.972017			HGLibB_35386	PCDHA12	70	9
SYNDIG1	0.042448	0.042621	0.972017			HGLibB_16051	FAM122C	70	0
FAM43B	0.042448	0.042621	0.972017			HGLibB_23067	IL23A	70	0
RECQL5	0.042448	0.042621	0.972017			HGLibA_59507	hsa-mir-3910-2	70	52
SOST	0.042545	0.04272	0.972017			HGLibA_48242	TAF5L	70	0
KCTD3	0.042613	0.042781	0.972017			HGLibA_23717	ITGA10	70	0
SLC52A1	0.042957	0.043121	0.972017			HGLibB_13290	DLAT	70	0
NRL	0.042957	0.043121	0.972017			HGLibA_51335	TRAPPC8	69	0
KCNG1	0.042957	0.043121	0.972017			HGLibA_08643	CDH15	69	0
SERTAD2	0.042957	0.043121	0.972017			HGLibB_07646	CCDC153	69	0
TUSC5	0.042957	0.043121	0.972017			HGLibA_60829	hsa-mir-4678	69	0
USP39	0.042957	0.043121	0.972017			HGLibA_27308	LRRC30	69	15
C9orf139	0.042957	0.043121	0.972017			HGLibA_61773	hsa-mir-522	69	0
ADAMTS16	0.042957	0.043121	0.972017			HGLibB_20251	GRID2IP	69	103
LRRC25	0.042957	0.043121	0.972017			HGLibA_37583	POLR2G	69	4
LRP5L	0.042957	0.043121	0.972017			HGLibB_53640	VN1R5	69	0
PTPN21	0.042957	0.043121	0.972017			HGLibA_44499	SLC19A1	68	1
CPPED1	0.042957	0.043121	0.972017			HGLibA_47089	SRSF8	68	0
GDF9	0.042957	0.043121	0.972017			HGLibB_39939	RAB9A	68	0
WBSCR17	0.042957	0.043121	0.972017			HGLibB_03371	ASTE1	68	0
TRPC7	0.042957	0.043121	0.972017			HGLibA_01204	AGO1	68	0
HSPA5	0.042957	0.043121	0.972017			HGLibA_18068	FSCN1	68	0
TCERG1L	0.043368	0.043515	0.972017			HGLibA_09428	CHFR	68	0
ARHGAP9	0.04361	0.043759	0.972017			HGLibB_49545	TLDC2	67	0
ARHGAP5	0.04361	0.043759	0.972017			HGLibB_18530	GALNT2	67	0
OBSCN	0.04361	0.043759	0.972017			HGLibA_13909	DPY19L2	67	141
CCDC166	0.04361	0.043759	0.972017			HGLibB_02612	AQPEP	67	0
LCN10	0.04361	0.043759	0.972017			HGLibB_47719	SUMO1	67	12
REEP5	0.04361	0.043759	0.972017			HGLibA_18221	FXR2	66	0
hsa-mir-549a	0.043682	0.043821	0.972017			HGLibA_15928	FABP7	66	0
hsa-mir-1229	0.043682	0.043821	0.972017			HGLibB_26718	LOC100129216	66	0
MAGED4	0.043682	0.043821	0.972017			HGLibA_02430	APLF	66	0
HNRNPLL	0.043682	0.043821	0.972017			HGLibB_08419	CD63	66	0
DPP8	0.044046	0.044155	0.972017			HGLibB_29795	MRGPRD	66	0
EHHADH	0.044046	0.044155	0.972017			HGLibA_35349	PBX3	66	0
TMEM110	0.044046	0.044155	0.972017			HGLibB_03503	ATG9A	66	1
MDM1	0.044046	0.044155	0.972017			HGLibB_12732	DDX55	66	0
BOD1L1	0.044046	0.044155	0.972017			HGLibA_34019	OR4K13	66	153
OR6C1	0.044046	0.044155	0.972017			HGLibB_57496	NonTargetingControlGuideForHuman_0468	66	77
SAV1	0.044046	0.044155	0.972017			HGLibA_64578	NonTargetingControlGuideForHuman_0195	66	0
AARSD1	0.044288	0.044392	0.972017			HGLibA_02672	ARFGEF2	65	134
hsa-mir-3942	0.044477	0.044586	0.972017			HGLibA_13288	DIXDC1	65	0
SYNJ2BP	0.044588	0.044694	0.972017			HGLibB_48531	TBCD	65	0
hsa-mir-4465	0.044588	0.044694	0.972017			HGLibA_49914	TMEM126B	65	0
hsa-mir-5701-1	0.044588	0.044694	0.972017			HGLibA_05103	C10orf90	65	0
hsa-mir-4683	0.044588	0.044694	0.972017			HGLibA_54276	WFDC9	65	2
DCN	0.044626	0.044733	0.972017			HGLibA_34710	OSTF1	65	0
TUBE1	0.044626	0.044733	0.972017			HGLibA_58804	hsa-mir-3180-2	65	107
DUXA	0.044626	0.044733	0.972017			HGLibA_49409	THSD7B	64	0
ARV1	0.044626	0.044733	0.972017			HGLibA_21314	HIGD2A	64	0
ADRA1A	0.044626	0.044733	0.972017			HGLibB_34511	OR8U1	64	0
PIH1D2	0.044626	0.044733	0.972017			HGLibA_04199	BBIP1	64	0
CTRC	0.044626	0.044733	0.972017			HGLibA_52416	TXNDC17	64	0
C16orf46	0.044626	0.044733	0.972017			HGLibB_49265	THBS2	64	0
MFSD12	0.044626	0.044733	0.972017			HGLibA_46673	SPIN2B	64	0
HIGD1C	0.044626	0.044733	0.972017			HGLibB_18487	GALE	64	0
RNF224	0.044965	0.045056	0.972017			HGLibB_45885	SNRNP200	64	0
hsa-mir-3152	0.045009	0.045097	0.972017			HGLibB_35984	PEG3	64	0
SNX13	0.045206	0.045302	0.972017			HGLibB_06045	C21orf91	64	0
STAG1	0.045206	0.045302	0.972017			HGLibB_18040	FSCB	63	0
FCRL2	0.045206	0.045302	0.972017			HGLibA_44403	SLC14A2	63	0
SLCO1B3	0.045206	0.045302	0.972017			HGLibA_15957	FAHD2A	63	0
CD160	0.045206	0.045302	0.972017			HGLibB_00355	ACAD11	63	191
NDUFA2	0.045206	0.045302	0.972017			HGLibA_39488	PTPRB	63	251
MSANTD1	0.045206	0.045302	0.972017			HGLibA_14834	EIF4EBP3	63	0
hsa-mir-548ae-1	0.045445	0.045528	0.972017			HGLibA_58185	hsa-mir-2053	63	0
hsa-mir-4772	0.045445	0.045528	0.972017			HGLibA_22119	HS2ST1	63	142
TNFRSF11A	0.045448	0.04553	0.972017			HGLibA_49685	TM2D2	63	63
MFSD3	0.045713	0.045813	0.972017			HGLibB_32983	NUP155	62	0
NUP62CL	0.045713	0.045813	0.972017			HGLibA_50741	TNFRSF10D	62	0
PRSS22	0.045713	0.045813	0.972017			HGLibB_16844	FAR1	62	148
FOXK2	0.045713	0.045813	0.972017			HGLibA_54986	ZC3H7B	62	0
PER3	0.045713	0.045813	0.972017			HGLibB_54629	YLPM1	62	77
TGFB1I1	0.045713	0.045813	0.972017			HGLibB_53136	USP13	62	0
ALS2CR12	0.045713	0.045813	0.972017			HGLibA_21244	HGFAC	62	0
DNAJC25	0.045713	0.045813	0.972017			HGLibB_16122	FAM13B	62	0
GPR26	0.045713	0.045813	0.972017			HGLibA_55766	ZNF3	62	0
MAB21L1	0.045713	0.045813	0.972017			HGLibA_55407	ZMYM6NB	62	0
TSPYL2	0.045979	0.046078	0.972017			HGLibB_45139	SLC47A1	62	0
hsa-mir-27b	0.046108	0.0462	0.972017			HGLibB_11190	CRMP1	62	131
AOAH	0.046172	0.046259	0.972017			HGLibA_34671	OSCAR	61	125
GPATCH2	0.046172	0.046259	0.972017			HGLibA_13218	DIAPH1	61	0
DHRS7C	0.046172	0.046259	0.972017			HGLibA_56534	ZNF683	61	0
TMEM125	0.046172	0.046259	0.972017			HGLibA_53246	USP17L20	61	96
SYNE4	0.046172	0.046259	0.972017			HGLibB_20352	GRSF1	61	59
MLX	0.046172	0.046259	0.972017			HGLibA_62833	hsa-mir-647	61	0
GRIA2	0.046172	0.046259	0.972017			HGLibB_40752	REG3G	61	0
HSFY1	0.046208	0.04629	0.972017			HGLibA_06125	C2orf42	61	0
LGR4	0.046583	0.04663	0.972017			HGLibA_31117	NAP1L3	60	0
PID1	0.046583	0.04663	0.972017			HGLibB_13027	DGCR2	60	0
LOC200726	0.046583	0.04663	0.972017			HGLibA_09197	CERKL	60	0
PECR	0.046583	0.04663	0.972017			HGLibB_14383	ECI1	60	0
ZNF106	0.046583	0.04663	0.972017			HGLibB_56858	ZNHIT2	60	0
HOGA1	0.046583	0.04663	0.972017			HGLibB_32376	NPC1L1	60	103
PSMD9	0.046583	0.04663	0.972017			HGLibB_26854	LOC152586	60	0
HDAC9	0.046583	0.04663	0.972017			HGLibA_49022	TES	60	0
hsa-mir-676	0.046883	0.046944	0.972017			HGLibA_11518	CT47A10	60	153
hsa-mir-6884	0.046883	0.046944	0.972017			HGLibB_05605	C18orf25	60	0
IRGC	0.046969	0.047036	0.972017			HGLibA_42608	SAA1	59	0
RPGRIP1L	0.046969	0.047036	0.972017			HGLibB_05100	C10orf90	59	0
NTSR1	0.046969	0.047036	0.972017			HGLibB_05574	C17orf78	59	61
FZD9	0.046969	0.047036	0.972017			HGLibB_53086	UROC1	59	0
R3HDM2	0.046969	0.047036	0.972017			HGLibA_14108	DUPD1	59	0
BLVRA	0.046969	0.047036	0.972017			HGLibB_31032	NAGS	59	0
KRT78	0.046969	0.047036	0.972017			HGLibB_00151	ABCB8	59	0
TTC23	0.046969	0.047036	0.972017			HGLibA_40962	RFX1	59	122
FES	0.047186	0.047235	0.972017			HGLibB_43057	SDCBP	58	0
PLXND1	0.047548	0.047578	0.972017			HGLibA_39907	RAB3A	58	0
GABRP	0.047548	0.047578	0.972017			HGLibA_43171	SDS	58	4
VSIG8	0.047548	0.047578	0.972017			HGLibB_03837	ATXN2L	58	0
FBXL15	0.047548	0.047578	0.972017			HGLibB_02719	ARHGAP19	58	0
MYH13	0.047548	0.047578	0.972017			HGLibB_51729	TRPV5	58	3
RAP1B	0.047548	0.047578	0.972017			HGLibB_22975	IL17RB	58	0
ZNF792	0.047548	0.047578	0.972017			HGLibA_29471	MMEL1	58	48
CHAD	0.047548	0.047578	0.972017			HGLibB_27977	MAK16	58	0
PDE1A	0.047548	0.047578	0.972017			HGLibA_14025	DSG2	57	328
MDH2	0.047548	0.047578	0.972017			HGLibB_32045	NLRC3	57	0
FGF12	0.047548	0.047578	0.972017			HGLibA_22655	IFNA1	57	0
NAA11	0.047548	0.047578	0.972017			HGLibB_16600	FAM49A	57	0
RPS4X	0.047548	0.047578	0.972017			HGLibB_42786	SCAMP2	57	0
OR1L1	0.047909	0.047937	0.972017			HGLibB_29471	MMP21	57	0
hsa-mir-618	0.047933	0.047956	0.972017			HGLibA_55503	ZNF155	57	0
hsa-mir-1286	0.047933	0.047956	0.972017			HGLibA_40205	RANBP3	57	0
hsa-mir-5002	0.047933	0.047956	0.972017			HGLibB_37014	PLEKHA1	57	0
hsa-mir-4305	0.047933	0.047956	0.972017			HGLibB_43811	SGSM3	57	0
hsa-mir-4445	0.047933	0.047956	0.972017			HGLibA_51623	TRIML2	57	0
hsa-mir-8085	0.047933	0.047956	0.972017			HGLibA_09998	CLEC4M	56	0
IGFN1	0.048078	0.048095	0.972017			HGLibB_31170	NBEAL2	56	0
JDP2	0.048078	0.048095	0.972017			HGLibB_47442	STK36	56	0
HIAT1	0.048078	0.048095	0.972017			HGLibB_28816	MEGF8	56	0
TIE1	0.048078	0.048095	0.972017			HGLibA_29683	MOSPD1	56	0
MYL3	0.048078	0.048095	0.972017			HGLibB_38900	PRSS48	56	0
TRIP10	0.048247	0.04826	0.972017			HGLibB_21023	HDHD1	56	0
GIPC3	0.048512	0.048518	0.972017			HGLibA_30990	NAA35	56	0
UNC93B1	0.048512	0.048518	0.972017			HGLibB_09911	CLDND2	56	0
LOC154872	0.048512	0.048518	0.972017			HGLibB_10894	CPB1	55	0
ZCCHC18	0.048512	0.048518	0.972017			HGLibA_04905	BTBD17	55	0
SYT5	0.048512	0.048518	0.972017			HGLibA_58995	hsa-mir-335	55	0
KRTAP10-5	0.048512	0.048518	0.972017			HGLibA_58334	hsa-mir-23b	55	0
COPS7B	0.048512	0.048518	0.972017			HGLibB_10347	CNPPD1	55	0
hsa-mir-124-1	0.048884	0.048877	0.972017			HGLibB_27544	LTB4R	55	33
hsa-mir-4530	0.048884	0.048877	0.972017			HGLibB_13207	DICER1	55	105
H2AFB2	0.048916	0.048902	0.972017			HGLibB_53122	USO1	55	0
TAAR8	0.049042	0.049027	0.972017			HGLibB_02305	AP2A2	55	121
ATP2B4	0.049042	0.049027	0.972017			HGLibB_06817	CA7	55	19
C1orf229	0.049042	0.049027	0.972017			HGLibB_01082	AEBP1	54	0
ICAM2	0.049042	0.049027	0.972017			HGLibA_21000	HDAC10	54	0
TRPC6	0.049042	0.049027	0.972017			HGLibA_21281	HIBADH	54	169
SYCP2	0.049042	0.049027	0.972017			HGLibA_22347	HTATIP2	54	0
STIL	0.049042	0.049027	0.972017			HGLibA_20193	GRAMD1A	54	1
JMJD4	0.049042	0.049027	0.972017			HGLibA_33536	OR10P1	54	12
GON4L	0.049042	0.049027	0.972017			HGLibB_17566	FKBP8	54	0
CASP14	0.049355	0.049332	0.972017			HGLibB_16413	FAM208B	54	6
WFDC9	0.049403	0.049383	0.972017			HGLibA_32806	NT5C1B	53	18
MSANTD3-TMEFF1	0.049709	0.049708	0.972017			HGLibA_20790	HAAO	53	0
C2orf27B	0.049709	0.049708	0.972017			HGLibB_30567	MXD1	53	86
ARL17A	0.049709	0.049708	0.972017			HGLibB_29304	MKNK2	53	0
GDF6	0.049788	0.049788	0.972017			HGLibA_53997	WBSCR27	53	0
ALDH1A2	0.049788	0.049788	0.972017			HGLibA_48360	TAS1R3	53	0
SEC14L2	0.049788	0.049788	0.972017			HGLibA_42538	S100A12	53	0
CHGB	0.049788	0.049788	0.972017			HGLibB_30328	MTG1	53	0
TMEM61	0.049788	0.049788	0.972017			HGLibA_39048	PSG5	53	0
FAM9C	0.049788	0.049788	0.972017			HGLibA_33773	OR2B6	52	132
APOL3	0.049788	0.049788	0.972017			HGLibB_40723	RECQL5	52	0
AP2A1	0.049788	0.049788	0.972017			HGLibA_47708	SUCO	52	70
PIGG	0.049788	0.049788	0.972017			HGLibA_26981	LOC649330	52	5
PLXNB1	0.049788	0.049788	0.972017			HGLibB_16566	FAM43B	52	0
ITGB3	0.049788	0.049788	0.972017			HGLibA_47971	SYNDIG1	52	0
NEURL4	0.049788	0.049788	0.972017			HGLibA_41276	RIMS1	52	73
LYSMD1	0.049788	0.049788	0.972017			HGLibA_53991	WBSCR17	51	0
PRELID2	0.049788	0.049788	0.972017			HGLibA_06682	C9orf139	51	0
C17orf58	0.049788	0.049788	0.972017			HGLibB_32918	NUDT18	51	10
OPN3	0.050173	0.050154	0.972017			HGLibB_52286	TUSC5	51	0
ZBTB18	0.05051	0.050499	0.972017			HGLibB_32659	NRL	51	0
PRSS33	0.05051	0.050499	0.972017			HGLibA_45243	SLC52A1	51	0
POMC	0.05051	0.050499	0.972017			HGLibA_22289	HSPA5	51	0
SYNGR3	0.05051	0.050499	0.972017			HGLibA_39457	PTPN21	51	0
RABGEF1	0.05051	0.050499	0.972017			HGLibA_51749	TRPC7	51	0
MST4	0.05051	0.050499	0.972017			HGLibB_18853	GDF9	51	0
RANBP9	0.05051	0.050499	0.972017			HGLibA_27226	LRP5L	51	0
EIF3E	0.05051	0.050499	0.972017			HGLibB_00806	ADAMTS16	51	0
TMEM126A	0.05051	0.050499	0.972017			HGLibA_53357	USP39	51	0
BATF3	0.050798	0.050781	0.972017			HGLibA_27290	LRRC25	51	0
SSX2B	0.050854	0.050828	0.972017			HGLibB_43553	SERTAD2	51	1
TSPY1	0.051052	0.051014	0.972017			HGLibB_10972	CPPED1	51	0
hsa-mir-519b	0.051052	0.051014	0.972017			HGLibB_24163	KCNG1	51	0
SMIM6	0.051111	0.051073	0.972017			HGLibA_00453	ACLY	50	0
FABP6	0.051111	0.051073	0.972017			HGLibA_33232	OBSCN	50	0
IGF2BP3	0.051111	0.051073	0.972017			HGLibB_26132	LCN10	50	0
FUT8	0.051111	0.051073	0.972017			HGLibB_19357	GLYCTK	50	111
ADCK4	0.051111	0.051073	0.972017			HGLibB_43348	SENP7	50	62
PDE7B	0.051111	0.051073	0.972017			HGLibA_12095	CYP27A1	50	16
MPDZ	0.051111	0.051073	0.972017			HGLibA_60649	hsa-mir-4636	50	0
ITPR3	0.051111	0.051073	0.972017			HGLibB_51262	TRAPPC4	50	0
P2RY13	0.051111	0.051073	0.972017			HGLibA_02792	ARHGAP9	50	0
PELI2	0.051111	0.051073	0.972017			HGLibB_37634	PON3	50	36
MMP15	0.051111	0.051073	0.972017			HGLibB_07667	CCDC166	50	0
hsa-mir-6753	0.051285	0.051256	0.972017			HGLibB_02782	ARHGAP5	50	0
hsa-mir-33b	0.051285	0.051256	0.972017			HGLibA_40788	REEP5	50	0
hsa-mir-6889	0.051285	0.051256	0.972017			HGLibB_25904	LAMA1	50	22
hsa-mir-95	0.051285	0.051256	0.972017			HGLibA_34383	OR6C1	49	0
GDPD5	0.051423	0.051383	0.972017			HGLibA_58323	hsa-mir-2392	49	0
MYL1	0.051543	0.051511	0.972017			HGLibA_42785	SAV1	49	0
LANCL3	0.051543	0.051511	0.972017			HGLibA_49874	TMEM110	49	0
NOTCH2NL	0.051543	0.051511	0.972017			HGLibA_28695	MDM1	49	0
TMTC1	0.051664	0.051609	0.972017			HGLibA_58076	hsa-mir-193b	49	0
LIMCH1	0.051928	0.051856	0.972017			HGLibB_04023	B4GALT2	49	70
COMMD10	0.051928	0.051856	0.972017			HGLibA_14680	EHHADH	49	0
RBM23	0.051928	0.051856	0.972017			HGLibA_04671	BOD1L1	49	0
TAOK3	0.051928	0.051856	0.972017			HGLibA_13881	DPP8	49	0
ROBO2	0.051928	0.051856	0.972017			HGLibB_03171	ARV1	48	0
CAMTA2	0.051928	0.051856	0.972017			HGLibA_63177	hsa-mir-6755	48	0
CFP	0.051928	0.051856	0.972017			HGLibA_39946	RAB42	48	0
PTPN13	0.051928	0.051856	0.972017			HGLibA_11683	CTRC	48	0
REG1B	0.051928	0.051856	0.972017			HGLibA_01037	ADRA1A	48	0
OR5K2	0.051928	0.051856	0.972017			HGLibB_05446	C16orf46	48	0
ST20-MTHFS	0.052491	0.052436	0.972017			HGLibA_21312	HIGD1C	48	0
hsa-mir-205	0.052491	0.052436	0.972017			HGLibA_14204	DUXA	48	0
STON2	0.052504	0.052451	0.972017			HGLibA_29090	MFSD12	48	0
CSK	0.052504	0.052451	0.972017			HGLibB_12502	DCN	48	0
DIS3L	0.052504	0.052451	0.972017			HGLibB_36565	PIH1D2	48	0
HIST1H2BI	0.052504	0.052451	0.972017			HGLibA_57283	hsa-mir-1207	48	0
MFSD4	0.052504	0.052451	0.972017			HGLibA_36803	PKD2L2	48	206
RIC8B	0.052504	0.052451	0.972017			HGLibB_52235	TUBE1	48	0
CD300C	0.052504	0.052451	0.972017			HGLibB_08232	CD160	47	0
CIC	0.052504	0.052451	0.972017			HGLibA_64276	hsa-mir-920	47	0
SIX1	0.052504	0.052451	0.972017			HGLibA_30170	MSANTD1	47	0
PURG	0.052504	0.052451	0.972017			HGLibB_40666	RCOR3	47	96
PIP	0.052504	0.052451	0.972017			HGLibA_17229	FCRL2	47	0
RALGDS	0.052504	0.052451	0.972017			HGLibA_30698	MYF5	47	4
THOC6	0.052864	0.052783	0.972017			HGLibA_41088	RGS22	47	120
CDON	0.053224	0.05313	0.972017			HGLibB_35454	PCDHB5	47	0
SIRT5	0.053224	0.05313	0.972017			HGLibB_45979	SNX13	47	0
KCNA2	0.053224	0.05313	0.972017			HGLibB_31411	NDUFA2	47	0
OR1A2	0.053224	0.05313	0.972017			HGLibA_15386	EPSTI1	47	28
TSPAN2	0.053224	0.05313	0.972017			HGLibB_45398	SLCO1B3	47	0
ENO1	0.053224	0.05313	0.972017			HGLibB_47263	STAG1	47	0
COPS4	0.053224	0.05313	0.972017			HGLibB_16007	FAM114A1	47	66
MTX1	0.053224	0.05313	0.972017			HGLibA_29100	MFSD3	46	0
ZNF324B	0.053224	0.05313	0.972017			HGLibB_33023	NUP62CL	46	0
MKLN1	0.053224	0.05313	0.972017			HGLibA_27820	MAB21L1	46	0
KCND3	0.053224	0.05313	0.972017			HGLibB_49153	TGFB1I1	46	0
CHMP3	0.053632	0.053528	0.972017			HGLibA_13605	DNAJC25	46	0
CYP1B1	0.053824	0.053707	0.972017			HGLibA_58439	hsa-mir-302b	46	120
TBRG1	0.053824	0.053707	0.972017			HGLibA_38915	PRSS22	46	0
MFSD6	0.053824	0.053707	0.972017			HGLibB_19981	GPR26	46	0
RPL36AL	0.053824	0.053707	0.972017			HGLibB_36013	PER3	46	0
FANCC	0.053824	0.053707	0.972017			HGLibB_04118	BAI3	46	55
NPC1	0.053824	0.053707	0.972017			HGLibA_01728	ALS2CR12	46	0
NPM2	0.053824	0.053707	0.972017			HGLibA_17896	FOXK2	46	0
MITD1	0.053824	0.053707	0.972017			HGLibA_02264	AOAH	45	0
CEBPB	0.053824	0.053707	0.972017			HGLibA_13151	DHRS7C	45	0
PC	0.053824	0.053707	0.972017			HGLibA_47986	SYNE4	45	0
PPP2R2C	0.054112	0.054	0.972017			HGLibA_49906	TMEM125	45	0
ARFGEF2	0.054495	0.054356	0.972017			HGLibA_19738	GPATCH2	45	0
SEC63	0.054495	0.054356	0.972017			HGLibA_29438	MLX	45	0
CALCR	0.054495	0.054356	0.972017			HGLibB_20234	GRIA2	45	0
NLGN1	0.054495	0.054356	0.972017			HGLibA_21026	HDAC9	44	0
SPTB	0.054495	0.054356	0.972017			HGLibB_57244	NonTargetingControlGuideForHuman_0216	44	97
NPB	0.054495	0.054356	0.972017			HGLibA_36528	PID1	44	0
CA5B	0.054495	0.054356	0.972017			HGLibA_26904	LOC200726	44	0
COPS2	0.054495	0.054356	0.972017			HGLibA_08891	CDT1	44	240
ATP9B	0.054495	0.054356	0.972017			HGLibA_36021	PECR	44	0
CNTD1	0.054495	0.054356	0.972017			HGLibA_26408	LGR4	44	1
CRELD2	0.054495	0.054356	0.972017			HGLibB_21832	HOGA1	44	0
PPP1R11	0.054495	0.054356	0.972017			HGLibB_39137	PSMD9	44	0
BTN2A2	0.054495	0.054356	0.972017			HGLibA_04373	BDH1	44	193
ELMOD3	0.054495	0.054356	0.972017			HGLibA_40672	RCAN2	44	26
FCGR3B	0.054495	0.054356	0.972017			HGLibB_55370	ZNF106	44	0
CAPS2	0.054879	0.054716	0.972017			HGLibB_25511	KRT78	43	0
hsa-mir-675	0.055029	0.05487	0.972017			HGLibB_32842	NTSR1	43	0
hsa-mir-210	0.055029	0.05487	0.972017			HGLibA_53634	VGLL1	43	128
APOBEC3A	0.055029	0.05487	0.972017			HGLibA_41841	RPGRIP1L	43	0
MAP2K6	0.05519	0.055045	0.972017			HGLibB_16632	FAM60A	43	69
ZSWIM7	0.05519	0.055045	0.972017			HGLibB_18263	FZD9	43	0
CHCHD3	0.05519	0.055045	0.972017			HGLibA_39776	R3HDM2	43	0
C3orf36	0.05519	0.055045	0.972017			HGLibA_04574	BLVRA	43	0
PEX12	0.05519	0.055045	0.972017			HGLibB_08321	CD2AP	43	133
RPL10L	0.05519	0.055045	0.972017			HGLibB_23577	IRGC	43	0
DLX5	0.05519	0.055045	0.972017			HGLibB_52013	TTC23	43	0
OLFM3	0.05519	0.055045	0.972017			HGLibA_17368	FGF12	42	0
DCUN1D4	0.05519	0.055045	0.972017			HGLibB_18374	GABRP	42	0
PRCC	0.05519	0.055045	0.972017			HGLibA_28688	MDH2	42	1
SMC6	0.05519	0.055045	0.972017			HGLibA_35768	PDE1A	42	0
2019-03-02	0.055669	0.055534	0.972017			HGLibB_16958	FBXL15	42	0
C6orf62	0.055669	0.055534	0.972017			HGLibA_42142	RPS4X	42	0
PM20D2	0.055669	0.055534	0.972017			HGLibB_39380	PTPN1	42	73
EVA1C	0.055669	0.055534	0.972017			HGLibA_30712	MYH13	42	0
IL7	0.055669	0.055534	0.972017			HGLibB_09333	CHAD	42	0
GPKOW	0.055669	0.055534	0.972017			HGLibA_56771	ZNF792	42	0
IGFALS	0.055669	0.055534	0.972017			HGLibB_48463	TBC1D28	42	0
hsa-mir-4417	0.055671	0.055537	0.972017			HGLibA_53852	VSIG8	42	0
hsa-mir-323b	0.055767	0.05563	0.972017			HGLibB_40172	RAP1B	42	0
PSME1	0.055885	0.055748	0.972017			HGLibB_37234	PLXND1	42	0
COG1	0.056267	0.056134	0.972017			HGLibB_30930	NAA11	42	0
NUP37	0.056267	0.056134	0.972017			HGLibA_30318	MTAP	42	139
LRRC48	0.056267	0.056134	0.972017			HGLibA_01182	AGER	41	0
PGBD3	0.056267	0.056134	0.972017			HGLibA_22854	IGFN1	41	0
ANO4	0.056267	0.056134	0.972017			HGLibB_30717	MYL3	41	0
ST6GALNAC2	0.056267	0.056134	0.972017			HGLibA_35666	PCSK1	41	271
MEI1	0.056267	0.056134	0.972017			HGLibB_09649	CHSY3	41	217
LEFTY2	0.056267	0.056134	0.972017			HGLibB_21247	HIAT1	41	0
CDH5	0.056267	0.056134	0.972017			HGLibB_49394	TIE1	41	0
SYT4	0.056267	0.056134	0.972017			HGLibB_23910	JDP2	41	0
DACH1	0.056267	0.056134	0.972017			HGLibA_05362	C14orf37	41	4
PRKAB1	0.056267	0.056134	0.972017			HGLibA_47740	SULT1A4	41	7
PANK1	0.056267	0.056134	0.972017			HGLibB_39022	PSMA1	40	139
NUMA1	0.056267	0.056134	0.972017			HGLibA_19124	GIPC3	40	0
hsa-mir-5699	0.056408	0.056292	0.972017			HGLibA_53037	UNC93B1	40	0
hsa-mir-6089-2	0.056408	0.056292	0.972017			HGLibA_25612	KRTAP10-5	40	0
SERPINB4	0.05648	0.056356	0.972017			HGLibA_32680	NRG2	40	0
WDR41	0.05665	0.056524	0.972017			HGLibA_48080	SYT5	40	0
HIST1H2AD	0.056698	0.056565	0.972017			HGLibA_26896	LOC154872	40	0
LIPA	0.057176	0.05704	0.972017			HGLibA_55023	ZCCHC18	40	0
HIGD1B	0.057176	0.05704	0.972017			HGLibA_21803	HNRNPAB	40	0
CFHR4	0.057176	0.05704	0.972017			HGLibB_20179	GRAMD3	40	219
NAT9	0.057176	0.05704	0.972017			HGLibA_10731	COPS7B	40	0
PLEKHA8	0.057176	0.05704	0.972017			HGLibB_32914	NUDT17	40	161
PAPD4	0.057176	0.05704	0.972017			HGLibA_61021	hsa-mir-4731	40	0
CCDC121	0.057176	0.05704	0.972017			HGLibA_37379	PNMA6A	39	0
PPARG	0.057176	0.05704	0.972017			HGLibA_60214	hsa-mir-4452	39	0
IFI35	0.057176	0.05704	0.972017			HGLibA_54788	ZBED1_X	39	66
IRF5	0.057176	0.05704	0.972017			HGLibA_48136	TAAR8	39	0
BCL9L	0.057176	0.05704	0.972017			HGLibB_14952	ELOVL7	39	137
TENM4	0.057176	0.05704	0.972017			HGLibA_47437	STIL	39	0
CCDC42	0.057176	0.05704	0.972017			HGLibA_51745	TRPC6	39	0
PPIAL4G	0.057294	0.057157	0.972017			HGLibA_23954	JMJD4	39	0
hsa-mir-3671	0.057294	0.057157	0.972017			HGLibA_05842	C1orf229	39	0
PPIAL4D	0.057294	0.057157	0.972017			HGLibB_03622	ATP2B4	39	0
hsa-mir-3145	0.057294	0.057157	0.972017			HGLibB_47873	SYCP2	39	0
TRPV5	0.057607	0.05748	0.972017			HGLibB_32500	NPW	39	0
hsa-mir-4535	0.057754	0.057623	0.972017			HGLibA_19669	GON4L	39	0
PRR5	0.057754	0.057623	0.972017			HGLibA_22498	ICAM2	39	0
ARMCX5-GPRASP2	0.058252	0.05812	0.972017			HGLibA_02304	AP2A1	38	0
CCL8	0.058252	0.05812	0.972017			HGLibA_18872	GDF6	38	0
BTBD1	0.058252	0.05812	0.972017			HGLibB_27724	LYSMD1	38	0
MOCS2	0.058252	0.05812	0.972017			HGLibA_09435	CHGB	38	0
LARP1	0.058252	0.05812	0.972017			HGLibB_02530	APOL3	38	0
SLC16A6	0.058252	0.05812	0.972017			HGLibA_38431	PRELID2	38	0
SMIM20	0.058252	0.05812	0.972017			HGLibA_36416	PHLDA1	38	102
PRX	0.058252	0.05812	0.972017			HGLibA_01771	AMER1	38	4
RNF40	0.058252	0.05812	0.972017			HGLibB_55233	ZG16B	38	19
SLC17A1	0.058252	0.05812	0.972017			HGLibA_37270	PLXNB1	38	0
ZNF76	0.058252	0.05812	0.972017			HGLibB_05545	C17orf58	38	0
ZCCHC14	0.058252	0.05812	0.972017			HGLibA_23780	ITGB3	38	0
CD81	0.058252	0.05812	0.972017			HGLibA_41122	RHAG	38	46
TMPRSS11D	0.058252	0.05812	0.972017			HGLibA_36554	PIGG	38	0
LOC730183	0.058252	0.05812	0.972017			HGLibA_50469	TMEM61	38	0
RGS16	0.058252	0.05812	0.972017			HGLibB_43139	SEC14L2	38	1
BUD31	0.058252	0.05812	0.972017			HGLibB_37464	POLE2	38	258
TNFRSF13C	0.058252	0.05812	0.972017			HGLibB_16800	FAM9C	38	0
ACSM2B	0.058252	0.05812	0.972017			HGLibA_01545	ALDH1A2	38	0
DCAF4L1	0.058252	0.05812	0.972017			HGLibB_31688	NEURL4	38	0
NANOG	0.05935	0.05922	0.972017			HGLibA_63725	hsa-mir-6885	37	40
PTRH2	0.05935	0.05922	0.972017			HGLibB_40160	RANBP9	37	0
TFDP1	0.05935	0.05922	0.972017			HGLibA_37653	POMC	37	0
SPATA33	0.05935	0.05922	0.972017			HGLibA_49909	TMEM126A	37	0
CTTN	0.05935	0.05922	0.972017			HGLibA_38925	PRSS33	37	0
KCNQ4	0.05935	0.05922	0.972017			HGLibB_30220	MST4	37	0
ALAS1	0.05935	0.05922	0.972017			HGLibB_06047	C21orf91	37	0
OR4K5	0.05935	0.05922	0.972017			HGLibA_26724	LMOD3	37	143
CMKLR1	0.05935	0.05922	0.972017			HGLibA_59941	hsa-mir-4307	37	124
UTS2R	0.05935	0.05922	0.972017			HGLibA_63789	hsa-mir-7107	37	26
DEXI	0.05935	0.05922	0.972017			HGLibA_14777	EIF3E	37	0
KIFC3	0.05935	0.05922	0.972017			HGLibB_24265	KCNK12	37	79
DENND1B	0.05935	0.05922	0.972017			HGLibA_40015	RABGEF1	37	0
CHCHD10	0.05935	0.05922	0.972017			HGLibB_47937	SYNGR3	37	0
WDR88	0.05935	0.05922	0.972017			HGLibB_54766	ZBTB18	37	0
hsa-mir-7-3	0.059546	0.059432	0.972017			HGLibA_45530	SLK	37	173
POLR2G	0.059899	0.059785	0.972017			HGLibA_48031	SYNRG	37	107
COL9A3	0.059947	0.059837	0.972017			HGLibA_61620	hsa-mir-516b-2	37	0
TRADD	0.060042	0.059935	0.972017			HGLibB_35791	PDF	37	22
hsa-mir-1231	0.060457	0.06037	0.972017			HGLibB_45709	SMIM6	36	0
CLOCK	0.060457	0.06037	0.972017			HGLibB_52128	TTLL11	36	173
hsa-mir-125b-2	0.060457	0.06037	0.972017			HGLibA_35825	PDE7B	36	0
POMGNT2	0.06071	0.060629	0.972017			HGLibB_29673	MPDZ	36	0
ACPP	0.06071	0.060629	0.972017			HGLibA_15926	FABP6	36	0
FLJ44313	0.06071	0.060629	0.972017			HGLibA_34879	P2RY13	36	0
PCSK9	0.06071	0.060629	0.972017			HGLibA_08152	CCR3	36	201
DEFB113	0.06071	0.060629	0.972017			HGLibB_35990	PELI2	36	0
ANGPTL2	0.06071	0.060629	0.972017			HGLibB_23824	ITPR3	36	0
ZBTB38	0.06071	0.060629	0.972017			HGLibA_28677	MDGA1	36	7
DEFA4	0.06071	0.060629	0.972017			HGLibB_57724	NonTargetingControlGuideForHuman_0696	36	14
ABHD11	0.06071	0.060629	0.972017			HGLibA_40952	RFTN2	36	64
AKIRIN1	0.06071	0.060629	0.972017			HGLibA_29496	MMP15	36	0
GRM3	0.06071	0.060629	0.972017			HGLibA_22807	IGF2BP3	36	0
RAB4A	0.06071	0.060629	0.972017			HGLibA_18206	FUT8	36	1
FBXW9	0.06071	0.060629	0.972017			HGLibA_05104	C10orf90	36	0
DPRX	0.06071	0.060629	0.972017			HGLibA_00900	ADCK4	36	0
ETS1	0.06071	0.060629	0.972017			HGLibA_45177	SLC45A3	36	59
GMIP	0.06071	0.060629	0.972017			HGLibB_44201	SIX5	35	74
CNOT1	0.06071	0.060629	0.972017			HGLibA_50719	TNFAIP8	35	1
TBPL2	0.06071	0.060629	0.972017			HGLibB_32302	NOTCH2NL	35	0
SLC46A1	0.06071	0.060629	0.972017			HGLibB_51106	TPPP2	35	61
NDUFB7	0.06071	0.060629	0.972017			HGLibA_64653	NonTargetingControlGuideForHuman_0270	35	26
NT5C1B	0.061208	0.061095	0.972017			HGLibB_30704	MYL1	35	0
C9orf78	0.061377	0.061262	0.972017			HGLibA_26010	LANCL3	35	0
CCND3	0.061948	0.061843	0.972017			HGLibA_07157	CAPN14	34	15
NOL4	0.061948	0.061843	0.972017			HGLibB_34267	OR5K2	34	0
TMEM191C	0.061948	0.061843	0.972017			HGLibA_39440	PTPN13	34	0
CAP2	0.061948	0.061843	0.972017			HGLibB_32010	NKX3-2	34	165
HR	0.061948	0.061843	0.972017			HGLibB_48252	TAOK3	34	0
ESM1	0.061948	0.061843	0.972017			HGLibB_40460	RBM23	34	0
FBXO27	0.061948	0.061843	0.972017			HGLibA_07119	CAMTA2	34	0
SPZ1	0.061948	0.061843	0.972017			HGLibB_10641	COMMD10	34	0
CPNE5	0.061948	0.061843	0.972017			HGLibA_20835	HAO2	34	12
HMGXB4	0.061948	0.061843	0.972017			HGLibA_26325	LEPREL4	34	5
MON2	0.061948	0.061843	0.972017			HGLibA_27366	LRRC45	34	6
ERMN	0.061948	0.061843	0.972017			HGLibB_09283	CFP	34	0
LRRIQ3	0.061948	0.061843	0.972017			HGLibA_40798	REG1B	34	0
GPC2	0.061948	0.061843	0.972017			HGLibA_41737	ROBO2	34	0
TGIF2LY	0.061948	0.061843	0.972017			HGLibB_26491	LIMCH1	34	0
OR10K1	0.061948	0.061843	0.972017			HGLibB_21406	HIST1H2BI	33	0
EFHD1	0.061948	0.061843	0.972017			HGLibA_13273	DIS3L	33	0
CCR7	0.061948	0.061843	0.972017			HGLibA_27952	MAGEB5	33	98
GMNN	0.061948	0.061843	0.972017			HGLibA_41237	RIC8B	33	0
EMX1	0.061948	0.061843	0.972017			HGLibA_03543	ATOX1	33	126
KLRC1	0.061948	0.061843	0.972017			HGLibA_36703	PIP	33	0
HIST2H2AA4	0.06218	0.062084	0.972017			HGLibB_44191	SIX1	33	0
BPY2C	0.062612	0.062498	0.972017			HGLibA_64888	NonTargetingControlGuideForHuman_0505	33	0
hsa-mir-502	0.062612	0.062498	0.972017			HGLibA_58930	hsa-mir-320b-2	33	0
STAT2	0.063233	0.06311	0.972017			HGLibA_51413	TRIM15	33	107
PUM1	0.063233	0.06311	0.972017			HGLibA_47550	STON2	33	0
UBC	0.063233	0.06311	0.972017			HGLibB_09685	CIC	33	0
ALDH3B1	0.063233	0.06311	0.972017			HGLibB_40114	RALGDS	33	0
C12orf42	0.063233	0.06311	0.972017			HGLibB_11348	CSK	33	0
C1orf177	0.063233	0.06311	0.972017			HGLibB_08330	CD300C	33	1
SMG1	0.063233	0.06311	0.972017			HGLibB_39541	PURG	33	0
NOS1	0.063233	0.06311	0.972017			HGLibB_41112	RHO	33	48
ELOVL4	0.063233	0.06311	0.972017			HGLibA_29101	MFSD4	33	1
ARID4B	0.063233	0.06311	0.972017			HGLibB_15119	ENO1	32	0
BTD	0.063233	0.06311	0.972017			HGLibA_37377	PNMA6A	32	0
FAM19A1	0.063233	0.06311	0.972017			HGLibA_08858	CDON	32	0
NTRK1	0.063233	0.06311	0.972017			HGLibB_29297	MKLN1	32	0
KRT77	0.063233	0.06311	0.972017			HGLibA_33644	OR1A2	32	0
ZNF341	0.063233	0.06311	0.972017			HGLibB_24145	KCND3	32	0
KRTAP10-2	0.063233	0.06311	0.972017			HGLibA_63410	hsa-mir-6808	32	0
SLC25A27	0.063233	0.06311	0.972017			HGLibA_55925	ZNF404	32	111
PPIL6	0.063233	0.06311	0.972017			HGLibA_55803	ZNF324B	32	0
DBNL	0.063233	0.06311	0.972017			HGLibB_51856	TSPAN2	32	0
CLEC9A	0.063233	0.06311	0.972017			HGLibA_10718	COPS4	32	0
SFTPC	0.063233	0.06311	0.972017			HGLibA_64048	hsa-mir-8052	32	0
GALNT15	0.063233	0.06311	0.972017			HGLibB_44176	SIRT5	32	0
VSTM2L	0.063233	0.06311	0.972017			HGLibA_24129	KCNA2	32	0
HFE	0.063233	0.06311	0.972017			HGLibB_30468	MTX1	32	0
BOLA3	0.063233	0.06311	0.972017			HGLibB_32374	NPC1	31	0
USP17L20	0.063568	0.063456	0.972017			HGLibA_60229	hsa-mir-4456	31	108
ZNF254	0.06369	0.063579	0.972017			HGLibB_08952	CEBPB	31	0
CMTR2	0.06369	0.063579	0.972017			HGLibA_35566	PCDHGB6	31	0
HMCES	0.06369	0.063579	0.972017			HGLibA_53361	USP40	31	139
hsa-mir-429	0.063728	0.063613	0.972017			HGLibB_29068	MFSD6	31	0
OR13C3	0.063947	0.063822	0.972017			HGLibB_11027	CPXM2	31	238
PTRH1	0.063994	0.063872	0.972017			HGLibA_51505	TRIM43B	31	42
ST5	0.064042	0.063918	0.972017			HGLibA_35359	PC	31	0
hsa-mir-24-1	0.064684	0.064567	0.972017			HGLibA_29315	MITD1	31	0
hsa-mir-3658	0.064684	0.064567	0.972017			HGLibB_48577	TBRG1	31	0
hsa-mir-891a	0.064684	0.064567	0.972017			HGLibA_41962	RPL36AL	31	0
MYH14	0.064802	0.064687	0.972017			HGLibA_12072	CYP1B1	31	0
MORN2	0.064802	0.064687	0.972017			HGLibA_32491	NPM2	31	0
GCNT1	0.064802	0.064687	0.972017			HGLibA_07394	CBL	31	18
NODAL	0.064802	0.064687	0.972017			HGLibB_16812	FANCC	31	0
KRT36	0.064802	0.064687	0.972017			HGLibA_46877	SPTB	30	0
FILIP1	0.064802	0.064687	0.972017			HGLibA_38017	PPP1R11	30	0
CERK	0.064802	0.064687	0.972017			HGLibB_17174	FCGR3B	30	0
PPM1D	0.064802	0.064687	0.972017			HGLibB_03794	ATP9B	30	0
C17orf97	0.064802	0.064687	0.972017			HGLibA_10714	COPS2	30	0
PMS1	0.064802	0.064687	0.972017			HGLibA_10385	CNTD1	30	0
ARID5B	0.064802	0.064687	0.972017			HGLibA_43262	SEC63	30	0
WDYHV1	0.064802	0.064687	0.972017			HGLibB_32364	NPB	30	0
NDUFA8	0.064802	0.064687	0.972017			HGLibA_32067	NLGN1	30	0
AHCYL1	0.064802	0.064687	0.972017			HGLibA_00110	ABCA3	30	101
C8orf33	0.064802	0.064687	0.972017			HGLibA_46956	SREK1	30	128
ASPRV1	0.064802	0.064687	0.972017			HGLibA_06816	CA5B	30	0
CISD1	0.064802	0.064687	0.972017			HGLibA_60718	hsa-mir-4653	30	28
SSFA2	0.064802	0.064687	0.972017			HGLibA_14946	ELMOD3	30	0
COQ4	0.064802	0.064687	0.972017			HGLibA_07004	CALCR	30	0
NUCB2	0.064802	0.064687	0.972017			HGLibA_11128	CRELD2	30	0
UBA7	0.064802	0.064687	0.972017			HGLibB_04961	BTN2A2	30	0
ZCCHC8	0.064802	0.064687	0.972017			HGLibB_02670	ARFGEF2	30	0
KRT6B	0.064802	0.064687	0.972017			HGLibA_28153	MAP2K6	29	0
OR9I1	0.064802	0.064687	0.972017			HGLibA_12983	DEPDC5	29	56
hsa-mir-4657	0.065479	0.065384	0.972017			HGLibA_36094	PEX12	29	0
CHCHD1	0.065514	0.065418	0.972017			HGLibB_34000	OR4N2	29	126
MOB1B	0.065562	0.065461	0.972017			HGLibA_06237	C3orf36	29	0
TMEM26	0.065609	0.065502	0.972017			HGLibA_18254	FYN	29	69
hsa-mir-633	0.066084	0.065978	0.972017			HGLibA_13383	DLX5	29	0
HSPB3	0.066131	0.066032	0.972017			HGLibA_58017	hsa-mir-18a	29	79
TMEM208	0.066131	0.066032	0.972017			HGLibA_33349	OLFM3	29	0
FBXO48	0.066131	0.066032	0.972017			HGLibB_45605	SMC6	29	0
WFS1	0.066131	0.066032	0.972017			HGLibB_41806	RPL10L	29	0
GALP	0.066131	0.066032	0.972017			HGLibA_33813	OR2J3	29	91
BTC	0.066131	0.066032	0.972017			HGLibA_12574	DCUN1D4	29	0
NR2E1	0.066131	0.066032	0.972017			HGLibA_22240	HSFY1	29	0
NCOA1	0.066131	0.066032	0.972017			HGLibA_45449	SLCO1B1	29	22
ARHGAP39	0.066131	0.066032	0.972017			HGLibB_38305	PRCC	29	0
SRL	0.066131	0.066032	0.972017			HGLibA_57054	ZSWIM7	29	0
KCNIP2	0.066131	0.066032	0.972017			HGLibB_09361	CHCHD3	29	0
MYLIP	0.066131	0.066032	0.972017			HGLibA_15677	EVA1C	28	0
PHTF2	0.066131	0.066032	0.972017			HGLibB_34661	OSTC	28	0
PASD1	0.066131	0.066032	0.972017			HGLibA_03208	ASB11	28	51
ACADS	0.066131	0.066032	0.972017			HGLibB_28285	2019-03-02	28	0
KIAA1731	0.066131	0.066032	0.972017			HGLibA_37287	PM20D2	28	0
NEK10	0.066131	0.066032	0.972017			HGLibA_23191	IL7	28	0
hsa-mir-6715b	0.066148	0.066053	0.972017			HGLibB_21187	HEY1	28	139
CYSLTR2	0.066653	0.066545	0.972017			HGLibA_06502	C6orf62	28	0
SCN2A	0.066842	0.066732	0.972017			HGLibB_50426	TMEM65	28	158
RIPPLY3	0.067388	0.067287	0.972017			HGLibA_24643	KIAA0556	28	148
LRRC24	0.067388	0.067287	0.972017			HGLibB_22782	IGFALS	28	0
TRABD2A	0.067388	0.067287	0.972017			HGLibA_19813	GPKOW	28	0
GGA3	0.067388	0.067287	0.972017			HGLibB_33183	OBP2B	27	201
NDUFA4L2	0.067388	0.067287	0.972017			HGLibB_36176	PGBD3	27	0
ALK	0.067388	0.067287	0.972017			HGLibB_16662	FAM71A	27	12
NRBF2	0.067388	0.067287	0.972017			HGLibB_08503	CDC14A	27	0
TMEM120B	0.067388	0.067287	0.972017			HGLibB_38448	PRKAB1	27	0
PTPRE	0.067388	0.067287	0.972017			HGLibA_02181	ANO4	27	0
CCNK	0.067388	0.067287	0.972017			HGLibA_33050	NUP37	27	0
VSTM4	0.067388	0.067287	0.972017			HGLibB_43729	SFXN1	27	32
CDC42BPG	0.067388	0.067287	0.972017			HGLibA_27375	LRRC48	27	0
CLCA1	0.067388	0.067287	0.972017			HGLibA_12275	DACH1	27	0
UMPS	0.067388	0.067287	0.972017			HGLibB_47210	ST6GALNAC2	27	0
GK5	0.067388	0.067287	0.972017			HGLibA_50562	TMEM92	27	85
B4GALT2	0.067388	0.067287	0.972017			HGLibB_33822	OR2T27	27	35
HIST1H2BJ	0.068359	0.068228	0.972017			HGLibB_28821	MEI1	27	0
OR5AU1	0.068359	0.068228	0.972017			HGLibA_08682	CDH5	27	0
AP1M1	0.068359	0.068228	0.972017			HGLibB_26240	LEFTY2	27	0
STAC	0.068359	0.068228	0.972017			HGLibA_33009	NUMA1	27	0
TAS2R43	0.068359	0.068228	0.972017			HGLibB_10458	COG1	27	0
C6orf136	0.068359	0.068228	0.972017			HGLibA_37695	POP7	27	101
LRRC58	0.068359	0.068228	0.972017			HGLibB_48019	SYT4	27	0
LYRM2	0.068359	0.068228	0.972017			HGLibB_35051	PANK1	27	0
ZFP69	0.068359	0.068228	0.972017			HGLibA_21310	HIGD1B	26	0
GLUD1	0.068359	0.068228	0.972017			HGLibA_58310	hsa-mir-2276	26	0
ZNF704	0.068359	0.068228	0.972017			HGLibB_04349	BCL9L	26	0
PTTG2	0.068359	0.068228	0.972017			HGLibB_48944	TENM4	26	0
CEP152	0.068359	0.068228	0.972017			HGLibA_07569	CCDC121	26	0
LEPR	0.068359	0.068228	0.972017			HGLibB_29643	MOSPD1	26	0
DGCR14	0.068359	0.068228	0.972017			HGLibA_09496	CHMP5	26	154
SERPINA10	0.068359	0.068228	0.972017			HGLibA_61836	hsa-mir-548a-1	26	0
GNAI1	0.068359	0.068228	0.972017			HGLibB_37037	PLEKHA8	26	0
RPS2	0.068832	0.068711	0.972017			HGLibA_59921	hsa-mir-4302	26	0
PSMC3IP	0.068879	0.068762	0.972017			HGLibB_35074	PAPD4	26	0
hsa-mir-7107	0.06888	0.068763	0.972017			HGLibB_37794	PPARG	26	0
MYF5	0.068927	0.068811	0.972017			HGLibB_31150	NAT9	26	0
hsa-mir-3910-2	0.068944	0.068829	0.972017			HGLibB_23559	IRF5	26	0
SULT1A4	0.069137	0.069027	0.972017			HGLibB_09264	CFHR4	26	0
SBSN	0.069494	0.069366	0.972017			HGLibA_22608	IFI35	26	0
B3GAT2	0.069494	0.069366	0.972017			HGLibA_26600	LIPA	26	0
TCEAL2	0.069494	0.069366	0.972017			HGLibB_07775	CCDC42	26	0
ATP6V1G1	0.069494	0.069366	0.972017			HGLibA_44446	SLC16A6	25	0
DPP9	0.069494	0.069366	0.972017			HGLibB_56615	ZNF76	25	0
TMEM181	0.069494	0.069366	0.972017			HGLibB_45907	SNRPA	25	78
SBK2	0.069494	0.069366	0.972017			HGLibB_12427	DCAF4L1	25	0
C14orf132	0.069494	0.069366	0.972017			HGLibA_61598	hsa-mir-514b	25	0
USP12	0.069494	0.069366	0.972017			HGLibA_29615	MOCS2	25	0
KLHL12	0.069494	0.069366	0.972017			HGLibA_00576	ACSM2B	25	0
C11orf24	0.069494	0.069366	0.972017			HGLibB_08034	CCL8	25	0
GABPB2	0.069494	0.069366	0.972017			HGLibB_45690	SMIM20	25	1
CFTR	0.069494	0.069366	0.972017			HGLibA_38992	PRX	25	0
TAF3	0.069494	0.069366	0.972017			HGLibA_26027	LARP1	25	0
GMEB1	0.069494	0.069366	0.972017			HGLibA_53204	USP13	25	0
TTC1	0.069494	0.069366	0.972017			HGLibB_44405	SLC17A1	25	0
MGAT4A	0.069494	0.069366	0.972017			HGLibA_60630	hsa-mir-455	25	0
LCE1C	0.069494	0.069366	0.972017			HGLibA_05000	BUD31	25	0
DNAAF2	0.069494	0.069366	0.972017			HGLibB_41015	RGS16	25	0
hsa-mir-4653	0.069546	0.069418	0.972017			HGLibA_50756	TNFRSF13C	25	0
CHRDL2	0.070062	0.069922	0.972017			HGLibB_03052	ARMCX5-GPRASP2	25	0
NUP43	0.070109	0.06997	0.972017			HGLibB_41628	RNF40	25	0
DSCC1	0.070156	0.070025	0.972017			HGLibB_08449	CD81	25	0
SIKE1	0.070204	0.070067	0.972017			HGLibA_55016	ZCCHC14	25	0
GSG2	0.070251	0.070097	0.972017			HGLibB_44435	SLC18A2	25	80
LOC649330	0.070298	0.07015	0.972017			HGLibA_50618	TMPRSS11D	25	1
NOA1	0.070345	0.070198	0.972017			HGLibA_04893	BTBD1	25	0
SVOP	0.071031	0.070867	0.972017			HGLibB_35381	PCDHA10	25	169
SERINC1	0.071031	0.070867	0.972017			HGLibB_20905	HBP1	25	6
TRIM71	0.071031	0.070867	0.972017			HGLibA_27005	LOC730183	25	0
IL19	0.071031	0.070867	0.972017			HGLibB_57114	NonTargetingControlGuideForHuman_0086	25	9
ELSPBP1	0.071031	0.070867	0.972017			HGLibA_59082	hsa-mir-3613	25	0
WASF2	0.071031	0.070867	0.972017			HGLibB_26671	LMO3	24	130
PNMA3	0.071031	0.070867	0.972017			HGLibB_19045	GIMAP1	24	39
PLEKHA5	0.071031	0.070867	0.972017			HGLibA_02951	ARL17A	24	0
SEC23A	0.071031	0.070867	0.972017			HGLibB_24942	KIFC3	24	0
SGPL1	0.071031	0.070867	0.972017			HGLibA_31091	NANOG	24	0
NUP205	0.071031	0.070867	0.972017			HGLibA_53466	UTS2R	24	0
RUNDC1	0.071031	0.070867	0.972017			HGLibA_24426	KCTD14	24	8
MTA2	0.071031	0.070867	0.972017			HGLibA_30177	MSANTD3-TMEFF1	24	0
FAM64A	0.071031	0.070867	0.972017			HGLibB_01107	AFF2	24	287
OVOL2	0.071031	0.070867	0.972017			HGLibA_62824	hsa-mir-645	24	0
KRT25	0.071031	0.070867	0.972017			HGLibB_12913	DENND1B	24	0
GPR4	0.071031	0.070867	0.972017			HGLibA_61737	hsa-mir-520b	24	225
SPINT3	0.071031	0.070867	0.972017			HGLibB_06115	C2orf27B	24	0
RBP5	0.071031	0.070867	0.972017			HGLibB_39503	PTRH2	24	0
CERS2	0.071031	0.070867	0.972017			HGLibA_49151	TFDP1	24	0
RBL1	0.071031	0.070867	0.972017			HGLibA_13016	DEXI	24	0
CLEC4D	0.071031	0.070867	0.972017			HGLibA_46511	SPATA33	24	0
HYKK	0.071072	0.070906	0.972017			HGLibB_10185	CMKLR1	24	0
ANKRD20A1	0.071663	0.071497	0.972017			HGLibB_24341	KCNQ4	24	0
C14orf37	0.071715	0.071549	0.972017			HGLibA_34932	PABPC3	24	16
METTL25	0.072423	0.072241	0.972017			HGLibA_48919	TDRKH	24	4
ZMYND19	0.072423	0.072241	0.972017			HGLibA_00451	ACLY	24	0
MPHOSPH10	0.072423	0.072241	0.972017			HGLibB_33990	OR4K5	24	0
ENKUR	0.072423	0.072241	0.972017			HGLibA_58987	hsa-mir-330	24	0
NAPRT1	0.072423	0.072241	0.972017			HGLibB_01520	ALAS1	24	0
SLC22A18AS	0.072423	0.072241	0.972017			HGLibA_01095	AES	24	149
TEX14	0.072423	0.072241	0.972017			HGLibA_54208	WDR88	24	0
AK9	0.072423	0.072241	0.972017			HGLibB_09353	CHCHD10	24	0
CDR2L	0.072423	0.072241	0.972017			HGLibA_60702	hsa-mir-4650-1	24	0
ZNF780A	0.072423	0.072241	0.972017			HGLibA_11739	CTTN	24	0
RAB37	0.072423	0.072241	0.972017			HGLibA_31172	NAT16	23	86
RAD54L2	0.072423	0.072241	0.972017			HGLibA_13899	DPRX	23	0
ACER3	0.072423	0.072241	0.972017			HGLibA_57875	hsa-mir-147b	23	172
CFHR2	0.072423	0.072241	0.972017			HGLibB_34023	OR4X1	23	85
HOXA10	0.072423	0.072241	0.972017			HGLibA_33980	OR4D6	23	57
SCAF11	0.072423	0.072241	0.972017			HGLibA_31526	NDUFB7	23	0
GPR108	0.072423	0.072241	0.972017			HGLibB_50655	TNFAIP8	23	0
SDPR	0.072423	0.072241	0.972017			HGLibB_55545	ZNF222	23	53
FAM84B	0.072423	0.072241	0.972017			HGLibB_47143	SSX2B	23	0
GAREM	0.072423	0.072241	0.972017			HGLibB_45131	SLC46A1	23	0
GEMIN4	0.072423	0.072241	0.972017			HGLibA_10327	CNOT1	23	0
SSR1	0.072423	0.072241	0.972017			HGLibA_04097	BAGE3	23	47
SLC6A2	0.072423	0.072241	0.972017			HGLibA_58475	hsa-mir-30b	23	0
BLK	0.072423	0.072241	0.972017			HGLibB_48571	TBPL2	23	0
CAV2	0.072423	0.072241	0.972017			HGLibA_35687	PCSK9	23	0
FAM208B	0.073178	0.072987	0.972017			HGLibA_20346	GRM3	23	0
TUBB4B	0.073225	0.073037	0.972017			HGLibA_62771	hsa-mir-633	23	15
KIF3C	0.073272	0.073086	0.972017			HGLibA_01913	ANGPTL2	23	0
PI4KB	0.073319	0.073127	0.972017			HGLibA_00235	ABHD11	23	0
AMER1	0.073366	0.073182	0.972017			HGLibB_54805	ZBTB38	23	0
BAALC	0.074144	0.073955	0.972017			HGLibA_01456	AKIRIN1	23	0
SAT2	0.074144	0.073955	0.972017			HGLibB_12786	DEFA4	23	0
PCOLCE	0.074144	0.073955	0.972017			HGLibA_17629	FLJ44313	23	0
OR2AG1	0.074144	0.073955	0.972017			HGLibB_17136	FBXW9	23	0
HS1BP3	0.074144	0.073955	0.972017			HGLibA_37659	POMGNT2	23	0
MSI1	0.074144	0.073955	0.972017			HGLibA_64166	hsa-mir-8081	23	0
MADCAM1	0.074144	0.073955	0.972017			HGLibB_00523	ACPP	23	0
SCARF1	0.074144	0.073955	0.972017			HGLibB_39000	PSG5	23	0
IFIT3	0.074144	0.073955	0.972017			HGLibA_58085	hsa-mir-194-2	23	275
ERCC6L2	0.074144	0.073955	0.972017			HGLibB_57457	NonTargetingControlGuideForHuman_0429	23	0
PKIB	0.074144	0.073955	0.972017			HGLibB_15620	ETS1	23	0
PITPNA	0.074144	0.073955	0.972017			HGLibA_12853	DEFB113	23	0
ESRRB	0.074144	0.073955	0.972017			HGLibB_40297	RASGRP2	23	0
SF3B1	0.074144	0.073955	0.972017			HGLibA_19410	GMIP	23	0
BHMT	0.074144	0.073955	0.972017			HGLibB_39903	RAB4A	23	0
PDK2	0.074144	0.073955	0.972017			HGLibA_52287	TUBB4B	23	2
ALOX12B	0.074144	0.073955	0.972017			HGLibA_17056	FBXO27	22	0
IL22	0.074144	0.073955	0.972017			HGLibA_33530	OR10K1	22	0
PPM1E	0.074144	0.073955	0.972017			HGLibA_46911	SPZ1	22	0
CCNO	0.074144	0.073955	0.972017			HGLibA_19419	GMNN	22	0
LCE4A	0.074144	0.073955	0.972017			HGLibB_07132	CAP2	22	0
POLD3	0.074144	0.073955	0.972017			HGLibA_46736	SPNS2	22	143
CECR2	0.074144	0.073955	0.972017			HGLibA_08077	CCND3	22	0
ADRA2A	0.074144	0.073955	0.972017			HGLibA_32268	NOL4	22	0
LTBR	0.074144	0.073955	0.972017			HGLibB_19736	GPC2	22	0
DUSP2	0.074144	0.073955	0.972017			HGLibB_33865	OR2Z1	22	20
C19orf48	0.074144	0.073955	0.972017			HGLibA_25586	KRTAP1-4	22	141
LAGE3	0.074144	0.073955	0.972017			HGLibA_59175	hsa-mir-3657	22	0
IP6K3	0.074921	0.074754	0.972017			HGLibB_29605	MON2	22	0
DOCK4	0.074991	0.074822	0.972017			HGLibB_15484	ERMN	22	0
CCDC171	0.075015	0.07485	0.972017			HGLibB_27417	LRRIQ3	22	0
hsa-mir-4525	0.075654	0.07548	0.972017			HGLibA_22070	HR	22	0
hsa-mir-5000	0.075654	0.07548	0.972017			HGLibA_21735	HMGXB4	22	0
hsa-mir-637	0.075654	0.07548	0.972017			HGLibB_15546	ESM1	22	0
hsa-mir-365a	0.075654	0.07548	0.972017			HGLibA_51550	TRIM56	22	8
hsa-mir-1269a	0.075654	0.07548	0.972017			HGLibB_08158	CCR7	22	0
hsa-mir-875	0.075654	0.07548	0.972017			HGLibB_47934	SYNGR2	22	81
hsa-mir-196a-1	0.075654	0.07548	0.972017			HGLibA_57575	hsa-mir-128-2	22	0
hsa-mir-6075	0.075654	0.07548	0.972017			HGLibA_15093	EMX1	22	0
hsa-mir-3174	0.075654	0.07548	0.972017			HGLibB_25249	KLRC1	22	0
hsa-mir-4440	0.075654	0.07548	0.972017			HGLibA_49250	TGIF2LY	22	0
hsa-mir-4720	0.075654	0.07548	0.972017			HGLibA_41218	RHOXF2	22	24
hsa-mir-4308	0.075654	0.07548	0.972017			HGLibB_14553	EFHD1	22	0
hsa-mir-4455	0.075654	0.07548	0.972017			HGLibB_10955	CPNE5	22	0
hsa-mir-1302-4	0.075654	0.07548	0.972017			HGLibA_50148	TMEM191C	22	0
hsa-mir-499a	0.075654	0.07548	0.972017			HGLibB_33613	OR1E1	22	4
hsa-mir-3685	0.075654	0.07548	0.972017			HGLibA_64395	NonTargetingControlGuideForHuman_0012	21	73
hsa-mir-186	0.075654	0.07548	0.972017			HGLibB_28615	MCTP2	21	92
RBAK	0.075654	0.07548	0.972017			HGLibB_21198	HFE	21	0
AKAP13	0.075932	0.075761	0.972017			HGLibA_23254	IMPAD1	21	106
SACM1L	0.075932	0.075761	0.972017			HGLibA_12398	DBNL	21	0
MPV17L2	0.075932	0.075761	0.972017			HGLibB_46745	SPRR1A	21	86
SMPD2	0.075932	0.075761	0.972017			HGLibB_43128	SEC11A	21	42
KREMEN1	0.075932	0.075761	0.972017			HGLibB_47326	STAT2	21	0
ZC3H6	0.075932	0.075761	0.972017			HGLibA_14965	ELOVL4	21	0
ELMSAN1	0.075932	0.075761	0.972017			HGLibA_64434	NonTargetingControlGuideForHuman_0051	21	0
MRPL13	0.075932	0.075761	0.972017			HGLibA_55839	ZNF341	21	0
SGCB	0.075932	0.075761	0.972017			HGLibA_12152	CYP39A1	21	13
KIAA0753	0.075932	0.075761	0.972017			HGLibB_05237	C12orf42	21	0
LCN2	0.075932	0.075761	0.972017			HGLibB_32830	NTRK1	21	0
CASC5	0.075932	0.075761	0.972017			HGLibA_52578	UBE2C	21	1
APBB1	0.075932	0.075761	0.972017			HGLibB_16375	FAM19A1	21	0
MSL2	0.075932	0.075761	0.972017			HGLibA_43776	SFTPC	21	0
SPATA13	0.075932	0.075761	0.972017			HGLibA_25603	KRTAP10-2	21	0
MYO5C	0.075932	0.075761	0.972017			HGLibA_44747	SLC25A44	21	124
MATN1	0.075932	0.075761	0.972017			HGLibB_26007	LARP7	21	74
KLC1	0.075932	0.075761	0.972017			HGLibB_24418	KCTD3	21	0
UBE3D	0.075932	0.075761	0.972017			HGLibA_10008	CLEC9A	21	0
CORIN	0.075932	0.075761	0.972017			HGLibB_57219	NonTargetingControlGuideForHuman_0191	21	0
ATF7IP2	0.075932	0.075761	0.972017			HGLibA_02902	ARID4B	21	0
RPL35A	0.075932	0.075761	0.972017			HGLibA_32321	NOS1	21	0
GJB5	0.075932	0.075761	0.972017			HGLibB_04929	BTD	21	0
CA12	0.075932	0.075761	0.972017			HGLibB_05798	C1orf177	21	0
DDX58	0.075932	0.075761	0.972017			HGLibA_01567	ALDH3B1	21	0
GRB14	0.075932	0.075761	0.972017			HGLibA_37952	PPIL6	21	0
UEVLD	0.075932	0.075761	0.972017			HGLibA_52568	UBC	21	0
GRK4	0.075932	0.075761	0.972017			HGLibB_45644	SMG1	21	0
DYRK1A	0.075932	0.075761	0.972017			HGLibB_18519	GALNT15	21	0
CCDC74A	0.077642	0.077497	0.972017			HGLibB_25507	KRT77	21	0
SRM	0.077694	0.07755	0.972017			HGLibA_44689	SLC25A27	21	0
FAM168B	0.077694	0.07755	0.972017			HGLibA_39579	PUM1	21	0
OTC	0.077694	0.07755	0.972017			HGLibA_53865	VSTM2L	21	0
EPOR	0.077694	0.07755	0.972017			HGLibB_45038	SLC39A10	21	150
CITED2	0.077694	0.07755	0.972017			HGLibA_04688	BOLA3	21	0
KCNK12	0.077694	0.07755	0.972017			HGLibB_25480	KRT6B	20	0
CEP55	0.077694	0.07755	0.972017			HGLibB_09185	CERK	20	0
SUMO2	0.077694	0.07755	0.972017			HGLibA_52532	UBA7	20	0
NHP2	0.077694	0.07755	0.972017			HGLibB_37285	PMS1	20	0
ULBP2	0.077694	0.07755	0.972017			HGLibB_32870	NUCB2	20	0
ADRA2B	0.077694	0.07755	0.972017			HGLibA_51095	TP73	20	40
CHST2	0.077694	0.07755	0.972017			HGLibA_21838	HNRNPLL	20	0
ZNF429	0.077694	0.07755	0.972017			HGLibB_05592	C17orf97	20	0
ZNF560	0.077694	0.07755	0.972017			HGLibA_44757	SLC25A47	20	22
SHMT2	0.077694	0.07755	0.972017			HGLibA_00630	ACTL7B	20	18
LPXN	0.077694	0.07755	0.972017			HGLibB_03360	ASPRV1	20	0
RNF115	0.077694	0.07755	0.972017			HGLibA_25492	KRT36	20	0
GATAD2B	0.077694	0.07755	0.972017			HGLibA_18675	GATA4	20	60
BIK	0.077694	0.07755	0.972017			HGLibB_17506	FILIP1	20	0
ELOVL3	0.077694	0.07755	0.972017			HGLibA_01288	AHCYL1	20	0
ARRDC3	0.077694	0.07755	0.972017			HGLibA_62096	hsa-mir-549a	20	0
CA4	0.077694	0.07755	0.972017			HGLibA_30715	MYH14	20	0
LSM2	0.077694	0.07755	0.972017			HGLibB_37921	PPM1D	20	0
C4orf47	0.077694	0.07755	0.972017			HGLibB_06602	C8orf33	20	0
L3MBTL2	0.077694	0.07755	0.972017			HGLibA_32251	NODAL	20	0
PRMT6	0.077694	0.07755	0.972017			HGLibA_34576	OR9I1	20	0
GSTCD	0.077694	0.07755	0.972017			HGLibB_18783	GCNT1	20	0
MAB21L2	0.077694	0.07755	0.972017			HGLibB_27933	MAGED4	20	0
MAP9	0.078492	0.078328	0.972017			HGLibA_52431	TXNIP	20	7
SMYD1	0.078539	0.078383	0.972017			HGLibA_54236	WDYHV1	20	0
RNF150	0.07936	0.079191	0.972017			HGLibA_47722	SUGT1	20	0
KDM5D	0.07936	0.079191	0.972017			HGLibA_02908	ARID5B	20	0
IWS1	0.07936	0.079191	0.972017			HGLibB_10745	COQ4	20	0
NOP56	0.07936	0.079191	0.972017			HGLibB_31432	NDUFA8	20	0
CXorf36	0.07936	0.079191	0.972017			HGLibA_09727	CISD1	20	0
TMEM105	0.07936	0.079191	0.972017			HGLibB_47071	SSFA2	20	0
FAN1	0.07936	0.079191	0.972017			HGLibA_57314	hsa-mir-1229	20	0
MAGEA10-MAGEA5	0.07936	0.079191	0.972017			HGLibB_54982	ZCCHC8	20	0
PRSS53	0.07936	0.079191	0.972017			HGLibA_29669	MORN2	20	0
EXOC6	0.07936	0.079191	0.972017			HGLibA_04930	BTC	19	0
PCBP3	0.07936	0.079191	0.972017			HGLibA_46991	SRL	19	0
ZNF165	0.07936	0.079191	0.972017			HGLibA_06707	C9orf170	19	35
INTS5	0.07936	0.079191	0.972017			HGLibA_62341	hsa-mir-5701-1	19	0
GPI	0.07936	0.079191	0.972017			HGLibA_31640	NEK10	19	0
FRAS1	0.07936	0.079191	0.972017			HGLibA_30782	MYLIP	19	0
DAND5	0.07936	0.079191	0.972017			HGLibA_48315	TAP1	19	70
FMNL2	0.07936	0.079191	0.972017			HGLibB_31294	NCOA1	19	0
MCOLN2	0.07936	0.079191	0.972017			HGLibA_60843	hsa-mir-4683	19	0
CCND1	0.07936	0.079191	0.972017			HGLibA_02770	ARHGAP39	19	0
SCPEP1	0.07936	0.079191	0.972017			HGLibA_25430	KRT15	19	8
AMPD1	0.07936	0.079191	0.972017			HGLibB_36418	PHTF2	19	0
AK2	0.07936	0.079191	0.972017			HGLibA_18583	GALP	19	0
OR51B2	0.07936	0.079191	0.972017			HGLibA_32605	NR2E1	19	0
WNT2	0.07936	0.079191	0.972017			HGLibB_50818	TNNI3K	19	79
ECHDC1	0.07936	0.079191	0.972017			HGLibA_35266	PASD1	19	0
PTCHD2	0.07936	0.079191	0.972017			HGLibB_00370	ACADS	19	0
RNF169	0.07936	0.079191	0.972017			HGLibA_22309	HSPB3	19	0
CXorf61	0.07936	0.079191	0.972017			HGLibB_54220	WFS1	19	0
GATA5	0.080133	0.079977	0.972017			HGLibA_31924	NID1	19	187
ZNF322	0.08018	0.080025	0.972017			HGLibB_35717	PDE11A	19	7
POM121	0.08019	0.080036	0.972017			HGLibA_60265	hsa-mir-4465	19	0
DPYSL5	0.080227	0.080075	0.972017			HGLibA_50201	TMEM208	19	0
LEPREL4	0.080274	0.080127	0.972017			HGLibA_24238	KCNIP2	19	0
SUMO1	0.08032	0.080178	0.972017			HGLibB_17094	FBXO48	19	0
SYNGR1	0.080367	0.080223	0.972017			HGLibA_10065	CLLU1OS	19	123
IQCF1	0.080414	0.080277	0.972017			HGLibA_24810	KIAA1731	19	0
ART3	0.080461	0.080317	0.972017			HGLibA_48008	SYNJ2BP	19	0
CHRNA4	0.080508	0.080362	0.972017			HGLibA_43552	SERPINB4	18	0
MTX3	0.081397	0.081263	0.972017			HGLibA_61187	hsa-mir-4772	18	0
ERG	0.081397	0.081263	0.972017			HGLibB_49839	TMEM120B	18	0
SPATA31C1	0.081397	0.081263	0.972017			HGLibB_03702	ATP6V0A1	18	16
OR11H12	0.081397	0.081263	0.972017			HGLibA_18986	GGA3	18	0
DGAT2	0.081397	0.081263	0.972017			HGLibB_53802	VSTM4	18	0
CSDC2	0.081397	0.081263	0.972017			HGLibB_32608	NRBF2	18	0
CD82	0.081397	0.081263	0.972017			HGLibB_39449	PTPRE	18	0
IP6K1	0.081397	0.081263	0.972017			HGLibA_51230	TRABD2A	18	0
TBC1D14	0.081397	0.081263	0.972017			HGLibB_46292	SPAG11B	18	39
CLPB	0.081397	0.081263	0.972017			HGLibA_14298	DZIP1	18	31
RBBP9	0.081397	0.081263	0.972017			HGLibA_08113	CCNK	18	0
TLCD2	0.081397	0.081263	0.972017			HGLibA_61213	hsa-mir-4776-2	18	93
SPTBN5	0.081397	0.081263	0.972017			HGLibA_05843	C1orf229	18	0
HEPN1	0.081397	0.081263	0.972017			HGLibB_01642	ALK	18	0
ELP5	0.081397	0.081263	0.972017			HGLibA_61867	hsa-mir-548ae-1	18	1
PPP2R3A	0.081397	0.081263	0.972017			HGLibA_52985	UMPS	18	0
SLC36A1	0.081397	0.081263	0.972017			HGLibB_31420	NDUFA4L2	18	0
NAP1L5	0.081397	0.081263	0.972017			HGLibA_27287	LRRC24	18	1
ZNF782	0.081397	0.081263	0.972017			HGLibA_19202	GK5	18	0
ODF2	0.081397	0.081263	0.972017			HGLibA_41335	RIPPLY3	18	0
GLIPR1L2	0.081397	0.081263	0.972017			HGLibA_01084	AEBP1	18	0
MRPL1	0.081397	0.081263	0.972017			HGLibB_31598	NEK10	18	0
IGFBP5	0.081397	0.081263	0.972017			HGLibA_09805	CLCA1	18	0
STBD1	0.081397	0.081263	0.972017			HGLibB_45806	SMYD4	18	36
TINF2	0.081397	0.081263	0.972017			HGLibB_08556	CDC42BPG	18	0
ZBTB39	0.081397	0.081263	0.972017			HGLibA_04026	B4GALT2	18	0
TMEM71	0.081397	0.081263	0.972017			HGLibB_26274	LEPR	17	0
VSTM2B	0.081397	0.081263	0.972017			HGLibA_06446	C6orf136	17	0
POU2AF1	0.081397	0.081263	0.972017			HGLibA_13042	DGCR14	17	0
RPS27	0.081397	0.081263	0.972017			HGLibB_43455	SERPINA10	17	0
RPS21	0.081397	0.081263	0.972017			HGLibB_45915	SNRPB2	17	0
STXBP3	0.081397	0.081263	0.972017			HGLibA_48410	TAS2R43	17	0
hsa-mir-6885	0.081762	0.081621	0.972017			HGLibB_25786	KRTAP6-3	17	3
TRIM38	0.082286	0.082161	0.972017			HGLibB_55732	ZNF322	17	2
SEC14L6	0.082426	0.082292	0.972017			HGLibA_31453	NDUFA2	17	4
LRRC45	0.082567	0.082423	0.972017			HGLibA_59338	hsa-mir-3689f	17	50
NUDT18	0.082613	0.08247	0.972017			HGLibA_39569	PTTG2	17	0
LRRC30	0.08266	0.082515	0.972017			HGLibA_02517	APOE	17	16
TDRKH	0.082707	0.082565	0.972017			HGLibB_55164	ZFP69	17	0
PDPN	0.082753	0.08261	0.972017			HGLibA_58379	hsa-mir-27b	17	0
MAP3K7	0.083408	0.083287	0.972017			HGLibB_09103	CEP152	17	0
STRIP2	0.083408	0.083287	0.972017			HGLibB_27357	LRRC58	17	0
NLRP10	0.083408	0.083287	0.972017			HGLibA_19362	GLUD1	17	0
PINX1	0.083408	0.083287	0.972017			HGLibA_34253	OR5AU1	17	0
SHB	0.083408	0.083287	0.972017			HGLibB_27709	LYRM2	17	0
OXT	0.083408	0.083287	0.972017			HGLibB_56235	ZNF579	17	3
MAD1L1	0.083408	0.083287	0.972017			HGLibB_56517	ZNF704	17	0
ABCB1	0.083408	0.083287	0.972017			HGLibA_02289	AP1M1	17	0
MARK3	0.083408	0.083287	0.972017			HGLibA_19450	GNAI1	17	0
PBRM1	0.083408	0.083287	0.972017			HGLibB_49275	THEG	17	68
CLRN2	0.083408	0.083287	0.972017			HGLibA_21437	HIST1H2BJ	17	0
MZT2B	0.083408	0.083287	0.972017			HGLibA_47313	STAC	17	0
PCED1A	0.083408	0.083287	0.972017			HGLibA_63605	hsa-mir-6858	16	91
IRAK1BP1	0.083408	0.083287	0.972017			HGLibA_59774	hsa-mir-4267	16	184
CASD1	0.083408	0.083287	0.972017			HGLibA_18354	GABPB2	16	0
PLAC4	0.083408	0.083287	0.972017			HGLibA_15440	ERCC4	16	76
PLA2G4F	0.083408	0.083287	0.972017			HGLibA_57350	hsa-mir-124-2	16	0
IL1R2	0.083408	0.083287	0.972017			HGLibB_29101	MGAT4A	16	0
RUNDC3B	0.083408	0.083287	0.972017			HGLibB_53134	USP12	16	0
ZNF625	0.083408	0.083287	0.972017			HGLibA_63199	hsa-mir-676	16	0
ZNF728	0.08363	0.083519	0.972017			HGLibA_13883	DPP9	16	0
MLL	0.08363	0.083519	0.972017			HGLibB_48173	TAF3	16	0
TRIM64B	0.08363	0.083519	0.972017			HGLibA_26862	LOC100506422	16	106
MDGA1	0.084061	0.083955	0.972017			HGLibA_59397	hsa-mir-374c	16	149
ADAMTS3	0.084108	0.083999	0.972017			HGLibA_63721	hsa-mir-6884	16	0
OASL	0.084155	0.084038	0.972017			HGLibB_13444	DNAAF2	16	0
OR10P1	0.084201	0.084083	0.972017			HGLibA_52045	TTC1	16	0
AQP8	0.084248	0.08413	0.972017			HGLibA_05123	C11orf24	16	0
BCR	0.084295	0.084178	0.972017			HGLibB_09818	CLCN3	16	0
CCL15	0.084388	0.084267	0.972017			HGLibA_05325	C14orf132	16	0
CDS1	0.084435	0.08432	0.972017			HGLibB_42759	SBSN	16	0
TIA1	0.084481	0.084372	0.972017			HGLibA_09293	CFTR	16	0
ZNF579	0.084551	0.084443	0.972017			HGLibB_03974	B3GAT2	16	0
KRTAP6-3	0.084551	0.084443	0.972017			HGLibA_23503	IQCF1	16	2
FHL2	0.084621	0.084518	0.972017			HGLibB_25093	KLHL12	16	0
MCAM	0.085368	0.085262	0.972017			HGLibA_50100	TMEM181	16	0
ARHGAP6	0.085368	0.085262	0.972017			HGLibA_26107	LCE1C	16	0
NCAPG	0.085368	0.085262	0.972017			HGLibB_42750	SBK2	16	0
MRPS31	0.085368	0.085262	0.972017			HGLibA_48707	TCEAL2	16	0
PRG4	0.085368	0.085262	0.972017			HGLibB_33093	NXF5	16	38
SUCLG1	0.085368	0.085262	0.972017			HGLibA_03757	ATP6V1G1	16	0
KCNH6	0.085368	0.085262	0.972017			HGLibA_37235	PLSCR2	16	76
RAB40A	0.085368	0.085262	0.972017			HGLibA_19397	GMEB1	16	0
FDXACB1	0.085368	0.085262	0.972017			HGLibA_25459	KRT25	15	0
GPR31	0.085368	0.085262	0.972017			HGLibB_47835	SVOP	15	0
EML6	0.085368	0.085262	0.972017			HGLibA_07198	CAPS2	15	105
ABCA10	0.085368	0.085262	0.972017			HGLibB_16643	FAM64A	15	0
SLC6A14	0.085368	0.085262	0.972017			HGLibB_23003	IL19	15	0
MMRN2	0.085368	0.085262	0.972017			HGLibA_43220	SEC23A	15	0
PTCD3	0.085368	0.085262	0.972017			HGLibA_62711	hsa-mir-618	15	0
RARRES2	0.085368	0.085262	0.972017			HGLibB_44038	SHROOM2	15	78
FUT2	0.085368	0.085262	0.972017			HGLibB_28410	MAZ	15	25
TRIM59	0.085368	0.085262	0.972017			HGLibA_16033	FAM114A2	15	114
LOC100289187	0.085368	0.085262	0.972017			HGLibB_32993	NUP205	15	0
SALL2	0.085368	0.085262	0.972017			HGLibA_59930	hsa-mir-4305	15	0
KREMEN2	0.085368	0.085262	0.972017			HGLibA_40640	RBP5	15	0
NUFIP1	0.085368	0.085262	0.972017			HGLibA_49062	TEX13B	15	37
CNNM2	0.085368	0.085262	0.972017			HGLibB_09976	CLEC4D	15	0
SLC7A5	0.086067	0.085995	0.972017			HGLibA_51599	TRIM71	15	0
TRIT1	0.086113	0.086038	0.972017			HGLibB_43430	SERINC1	15	0
C5orf42	0.08616	0.086086	0.972017			HGLibA_40468	RBL1	15	0
OR2A1	0.086207	0.086143	0.972017			HGLibB_34759	OVOL2	15	0
TMEM120A	0.086975	0.086908	0.972017			HGLibA_42445	RUNDC1	15	0
OR7A5	0.086975	0.086908	0.972017			HGLibA_37373	PNMA3	15	0
OPTC	0.086975	0.086908	0.972017			HGLibA_20040	GPR4	15	0
ATG4C	0.086975	0.086908	0.972017			HGLibA_57609	hsa-mir-1286	15	0
TBX19	0.086975	0.086908	0.972017			HGLibA_09203	CERS2	15	0
CDKL1	0.086975	0.086908	0.972017			HGLibA_46719	SPINT3	15	0
MAU2	0.086975	0.086908	0.972017			HGLibA_61415	hsa-mir-5002	15	0
PAX6	0.086975	0.086908	0.972017			HGLibB_37027	PLEKHA5	15	0
PLCB4	0.086975	0.086908	0.972017			HGLibA_14994	ELSPBP1	15	0
C16orf74	0.086975	0.086908	0.972017			HGLibA_60358	hsa-mir-4485	15	184
OR5L1	0.086975	0.086908	0.972017			HGLibB_53889	WASF2	15	0
OR6C3	0.086975	0.086908	0.972017			HGLibA_60186	hsa-mir-4445	15	0
PAQR9	0.086975	0.086908	0.972017			HGLibA_30312	MTA2	15	0
MED30	0.086975	0.086908	0.972017			HGLibA_43847	SGPL1	15	0
NAGK	0.086975	0.086908	0.972017			HGLibA_64183	hsa-mir-8085	15	0
HNRPDL	0.086975	0.086908	0.972017			HGLibA_18913	GEMIN4	14	0
FOSL2	0.086975	0.086908	0.972017			HGLibA_06027	C20orf78	14	28
L3MBTL1	0.086975	0.086908	0.972017			HGLibA_60578	hsa-mir-4530	14	0
C1orf21	0.086975	0.086908	0.972017			HGLibB_03258	ASCC2	14	3
PADI4	0.086975	0.086908	0.972017			HGLibA_49063	TEX14	14	0
SYT11	0.086975	0.086908	0.972017			HGLibA_42823	SCAF11	14	0
NCALD	0.086975	0.086908	0.972017			HGLibB_09257	CFHR2	14	0
N4BP1	0.086975	0.086908	0.972017			HGLibA_47152	SSR1	14	0
MFAP3L	0.087696	0.08764	0.972017			HGLibA_40104	RAD54L2	14	0
HBP1	0.087743	0.087695	0.972017			HGLibA_18103	FSTL3	14	71
ASCC2	0.08779	0.08774	0.972017			HGLibB_15116	ENKUR	14	0
LRP4	0.087883	0.087832	0.972017			HGLibB_04544	BLK	14	0
PPAP2A	0.087929	0.087878	0.972017			HGLibB_56665	ZNF780A	14	0
GOLGA6L1	0.088069	0.088017	0.972017			HGLibA_43384	SENP1	14	250
TRIM17	0.088115	0.088063	0.972017			HGLibB_01399	AK9	14	0
CYP27A1	0.088162	0.088113	0.972017			HGLibB_07373	CAV2	14	0
PMAIP1	0.088208	0.088157	0.972017			HGLibA_08870	CDR2L	14	0
MED13L	0.088255	0.088205	0.972017			HGLibA_19846	GPR108	14	0
ALS2CR11	0.089301	0.089229	0.972017			HGLibA_31138	NAPRT1	14	0
ST6GALNAC1	0.089301	0.089229	0.972017			HGLibB_00435	ACER3	14	0
NTN3	0.089301	0.089229	0.972017			HGLibB_55357	ZMYND19	14	0
GAS2L3	0.089301	0.089229	0.972017			HGLibA_57345	hsa-mir-124-1	14	0
SLITRK1	0.089301	0.089229	0.972017			HGLibA_39894	RAB37	14	0
LDB3	0.089301	0.089229	0.972017			HGLibA_44565	SLC22A18AS	14	0
RPLP2	0.089301	0.089229	0.972017			HGLibA_18627	GAREM	14	0
TMEM247	0.089301	0.089229	0.972017			HGLibB_28956	METTL25	14	0
TCF7L1	0.089301	0.089229	0.972017			HGLibA_16767	FAM84B	14	0
SMARCA2	0.089301	0.089229	0.972017			HGLibB_31174	NBL1	14	49
SLC25A16	0.089301	0.089229	0.972017			HGLibA_29723	MPHOSPH10	14	0
RASA3	0.089301	0.089229	0.972017			HGLibB_19133	GJB1	14	120
MKKS	0.089301	0.089229	0.972017			HGLibB_28423	MBD1	14	0
THEM4	0.089301	0.089229	0.972017			HGLibB_45266	SLC6A2	14	0
SRP14	0.089301	0.089229	0.972017			HGLibB_15265	EPHA10	14	70
CRYGN	0.089301	0.089229	0.972017			HGLibA_25575	KRT9	14	31
FAM184B	0.089301	0.089229	0.972017			HGLibA_64741	NonTargetingControlGuideForHuman_0358	14	0
FDXR	0.089301	0.089229	0.972017			HGLibA_21896	HOXA10	14	0
SLC7A4	0.089301	0.089229	0.972017			HGLibB_43105	SDPR	14	0
ZNF219	0.089301	0.089229	0.972017			HGLibA_26714	LMO7	13	45
FAM71F1	0.089301	0.089229	0.972017			HGLibA_16368	FAM194A	13	39
ZNF438	0.089301	0.089229	0.972017			HGLibA_33432	OPN1SW	13	19
OR3A2	0.089301	0.089229	0.972017			HGLibB_05128	C11orf35	13	50
PPP1R3F	0.089301	0.089229	0.972017			HGLibB_36775	PKIB	13	0
OXTR	0.089301	0.089229	0.972017			HGLibA_01045	ADRA2A	13	0
RUSC2	0.089301	0.089229	0.972017			HGLibA_42772	SAT2	13	0
TOX	0.089301	0.089229	0.972017			HGLibB_14135	DUSP2	13	0
INTS3	0.089301	0.089229	0.972017			HGLibA_22114	HS1BP3	13	0
PROM1	0.089301	0.089229	0.972017			HGLibA_09434	CHGB	13	9
RGS20	0.089301	0.089229	0.972017			HGLibA_21525	HIST2H2AA4	13	0
DHRS4L1	0.089301	0.089229	0.972017			HGLibB_22998	IL18R1	13	0
KLHL9	0.089301	0.089229	0.972017			HGLibB_36695	PITPNA	13	0
ENHO	0.089301	0.089229	0.972017			HGLibA_27340	LRRC39	13	129
PCDHB8	0.089301	0.089229	0.972017			HGLibA_04049	BAALC	13	0
MDH1B	0.090345	0.09026	0.972017			HGLibA_42875	SCARF1	13	0
SLC30A4	0.090438	0.090353	0.972017			HGLibB_27813	MADCAM1	13	0
CA7	0.090485	0.090405	0.972017			HGLibA_59143	hsa-mir-3649	13	153
PHF23	0.090531	0.090447	0.972017			HGLibA_35899	PDK2	13	0
AMD1	0.090647	0.090566	0.972017			HGLibA_25928	LAGE3	13	0
MCIDAS	0.090717	0.090626	0.972017			HGLibA_23088	IL22	13	0
ETNPPL	0.090763	0.090667	0.972017			HGLibA_08976	CECR2	13	0
HAO2	0.090809	0.090719	0.972017			HGLibA_30206	MSI1	13	0
KCTD14	0.090856	0.090765	0.972017			HGLibA_33750	OR2AG1	13	0
PYCR2	0.090902	0.090819	0.972017			HGLibA_08124	CCNO	13	0
ALG10	0.090949	0.090861	0.972017			HGLibB_01677	ALOX12B	13	0
SYNE3	0.090995	0.09091	0.972017			HGLibA_01770	AMELY	13	66
CPNE4	0.091041	0.090956	0.972017			HGLibB_43646	SF3B1	13	0
KBTBD3	0.091088	0.091001	0.972017			HGLibB_04482	BHMT	13	0
TXNIP	0.091227	0.091132	0.972017			HGLibB_22602	IFIT3	13	0
SLC26A4	0.092432	0.092325	0.972017			HGLibB_26108	LCE4A	13	0
DGKK	0.092432	0.092325	0.972017			HGLibA_27602	LTBR	13	0
WWOX	0.092432	0.092325	0.972017			HGLibA_37499	POLD3	13	0
KLK8	0.092432	0.092325	0.972017			HGLibB_05667	C19orf48	13	0
KRTAP10-8	0.092432	0.092325	0.972017			HGLibB_15429	ERCC6L2	13	0
LILRB1	0.092432	0.092325	0.972017			HGLibA_35651	PCOLCE	13	0
ESX1	0.092432	0.092325	0.972017			HGLibB_25577	KRTAP10-5	13	0
POPDC3	0.092432	0.092325	0.972017			HGLibB_37923	PPM1E	13	0
B4GALNT4	0.092432	0.092325	0.972017			HGLibB_27188	LRP5L	13	0
PCSK2	0.092432	0.092325	0.972017			HGLibA_15595	ESRRB	13	0
CACFD1	0.092432	0.092325	0.972017			HGLibB_48913	TEKT1	13	28
GALR1	0.092432	0.092325	0.972017			HGLibA_62513	hsa-mir-605	12	35
BRK1	0.092432	0.092325	0.972017			HGLibA_01414	AKAP13	12	1
PLA2G3	0.092432	0.092325	0.972017			HGLibB_45318	SLC7A5	12	2
FZD1	0.092432	0.092325	0.972017			HGLibA_59015	hsa-mir-33b	12	1
PARD3	0.092432	0.092325	0.972017			HGLibB_29860	MRPL13	12	0
BMP2K	0.092432	0.092325	0.972017			HGLibB_26142	LCN2	12	0
OSBPL5	0.092432	0.092325	0.972017			HGLibA_51792	TRPV4	12	26
SLC7A14	0.092432	0.092325	0.972017			HGLibB_42574	SACM1L	12	0
LMOD3	0.092432	0.092325	0.972017			HGLibB_45751	SMPD2	12	0
PPIF	0.092432	0.092325	0.972017			HGLibB_36327	PHF23	12	3
TRMT2A	0.092432	0.092325	0.972017			HGLibB_14925	ELMSAN1	12	0
HEXB	0.092432	0.092325	0.972017			HGLibA_65033	NonTargetingControlGuideForHuman_0650	12	0
RNF6	0.092432	0.092325	0.972017			HGLibA_63739	hsa-mir-6889	12	0
ATP5F1	0.092432	0.092325	0.972017			HGLibA_54979	ZC3H6	12	0
DENND4B	0.092432	0.092325	0.972017			HGLibA_31151	NARR	12	0
GOLGA8A	0.092432	0.092325	0.972017			HGLibB_57958	NonTargetingControlGuideForHuman_0930	12	158
IL4R	0.092432	0.092325	0.972017			HGLibB_02531	APOL3	12	74
COL14A1	0.092432	0.092325	0.972017			HGLibA_14272	DYRK1A	12	0
PPP1R8	0.092432	0.092325	0.972017			HGLibA_10237	CMTR2	12	0
GPR156	0.092432	0.092325	0.972017			HGLibB_30173	MSL2	12	0
IGFL2	0.092432	0.092325	0.972017			HGLibA_07612	CCDC14	12	61
CSNK1D	0.092432	0.092325	0.972017			HGLibB_20200	GRB14	12	0
BAZ2A	0.092432	0.092325	0.972017			HGLibB_46374	SPATA13	12	0
OR2V1	0.092432	0.092325	0.972017			HGLibA_16048	FAM118A	12	85
MORN4	0.092432	0.092325	0.972017			HGLibB_57510	NonTargetingControlGuideForHuman_0482	12	22
C21orf33	0.092432	0.092325	0.972017			HGLibA_24649	KIAA0753	12	0
ZNF423	0.092432	0.092325	0.972017			HGLibB_21644	HMCES	12	0
PLP2	0.092432	0.092325	0.972017			HGLibA_41949	RPL35A	12	0
BAG6	0.092432	0.092325	0.972017			HGLibA_63168	hsa-mir-6753	12	0
MYPN	0.092432	0.092325	0.972017			HGLibA_29681	MOS	12	311
GRM5	0.092432	0.092325	0.972017			HGLibB_12739	DDX58	12	0
MRO	0.092432	0.092325	0.972017			HGLibA_52841	UEVLD	12	0
SLC5A7	0.092432	0.092325	0.972017			HGLibA_64365	hsa-mir-95	12	0
LEF1	0.093636	0.093552	0.972017			HGLibB_20301	GRK4	12	0
TNFSF12	0.093655	0.093581	0.972017			HGLibA_30856	MYO5C	12	0
GTF2H2D	0.093655	0.093581	0.972017			HGLibA_06793	CA12	12	0
TRIM56	0.093728	0.093654	0.972017			HGLibB_03455	ATF7IP2	12	0
MRE11A	0.093775	0.093706	0.972017			HGLibA_55676	ZNF254	12	0
PDE11A	0.093867	0.093806	0.972017			HGLibA_25026	KLC1	12	0
LAMA1	0.093913	0.093851	0.972017			HGLibA_19170	GJB5	12	0
CAPN14	0.09396	0.093902	0.972017			HGLibB_29747	MPV17L2	12	0
FAM71A	0.094098	0.094039	0.972017			HGLibB_28387	MATN1	12	0
KRT15	0.094145	0.094092	0.972017			HGLibA_32587	NR1H4	12	156
C3orf38	0.094191	0.094132	0.972017			HGLibB_07274	CASC5	12	0
ST6GAL2	0.094237	0.094182	0.972017			HGLibB_02376	APBB1	12	0
ZG16B	0.094283	0.094231	0.972017			HGLibB_43746	SGCB	12	0
EXTL3	0.09433	0.09428	0.972017			HGLibB_10760	CORIN	12	0
SUN1	0.094376	0.094323	0.972017			HGLibB_52621	UBE3D	12	0
SEPP1	0.095439	0.095406	0.972017			HGLibB_25366	KREMEN1	12	0
LAMB2	0.095439	0.095406	0.972017			HGLibB_47176	ST20-MTHFS	11	0
TMEM255B	0.095439	0.095406	0.972017			HGLibA_09143	CEP55	11	0
POU4F2	0.095439	0.095406	0.972017			HGLibA_27823	MAB21L2	11	0
TRIM27	0.095439	0.095406	0.972017			HGLibB_41429	RNF115	11	0
TYW1	0.095439	0.095406	0.972017			HGLibA_47779	SUMO2	11	0
FOXA2	0.095439	0.095406	0.972017			HGLibB_25862	L3MBTL2	11	0
TOPAZ1	0.095439	0.095406	0.972017			HGLibA_09631	CHST2	11	0
MRPS16	0.095439	0.095406	0.972017			HGLibB_57338	NonTargetingControlGuideForHuman_0310	11	0
SKIDA1	0.095439	0.095406	0.972017			HGLibA_03119	ARRDC3	11	0
VRK3	0.095439	0.095406	0.972017			HGLibA_55971	ZNF429	11	0
KCNA7	0.095439	0.095406	0.972017			HGLibB_01048	ADRA2B	11	0
SPOCK3	0.095439	0.095406	0.972017			HGLibA_18689	GATAD2B	11	0
NXPH1	0.095439	0.095406	0.972017			HGLibA_27535	LSM2	11	0
SCGB1A1	0.095439	0.095406	0.972017			HGLibA_20466	GSTCD	11	0
RAD51D	0.095439	0.095406	0.972017			HGLibB_52899	ULBP2	11	0
C11orf96	0.095439	0.095406	0.972017			HGLibA_44064	SHMT2	11	0
NCOA6	0.095439	0.095406	0.972017			HGLibA_58179	hsa-mir-205	11	0
WFDC10B	0.095439	0.095406	0.972017			HGLibB_16227	FAM168B	11	0
OSGEPL1	0.095439	0.095406	0.972017			HGLibA_24301	KCNK12	11	0
SPOCK1	0.095439	0.095406	0.972017			HGLibA_09746	CITED2	11	0
GPR160	0.095439	0.095406	0.972017			HGLibB_56174	ZNF560	11	0
C11orf94	0.095439	0.095406	0.972017			HGLibA_27656	LY6E	11	56
HSPB9	0.095439	0.095406	0.972017			HGLibB_46936	SRM	11	0
RTF1	0.095439	0.095406	0.972017			HGLibB_27089	LPXN	11	0
VDAC3	0.095439	0.095406	0.972017			HGLibA_38631	PRMT6	11	0
ADPRM	0.095439	0.095406	0.972017			HGLibB_04501	BIK	11	0
HTR4	0.095439	0.095406	0.972017			HGLibB_57288	NonTargetingControlGuideForHuman_0260	11	0
SLC38A11	0.095439	0.095406	0.972017			HGLibB_45991	SNX17	11	22
KRT24	0.095439	0.095406	0.972017			HGLibB_31866	NHP2	11	0
FH	0.095439	0.095406	0.972017			HGLibA_34720	OTC	11	0
GNMT	0.095439	0.095406	0.972017			HGLibA_65335	NonTargetingControlGuideForHuman_0952	11	0
ZSCAN4	0.095439	0.095406	0.972017			HGLibA_14962	ELOVL3	11	0
C17orf66	0.095439	0.095406	0.972017			HGLibB_06334	C4orf47	11	0
OPLAH	0.095439	0.095406	0.972017			HGLibB_38757	PRR20C	11	23
ABCC2	0.095439	0.095406	0.972017			HGLibB_06805	CA4	11	0
ERP27	0.096547	0.096557	0.972017			HGLibB_36321	PHF21A	11	14
SNAPC2	0.09664	0.096643	0.972017			HGLibA_15352	EPOR	11	0
NCMAP	0.096686	0.09669	0.972017			HGLibA_10468	COCH	10	100
LTB4R	0.096732	0.096738	0.972017			HGLibA_28639	MCOLN2	10	0
RCAN2	0.096778	0.096787	0.972017			HGLibB_16803	FAN1	10	0
EPSTI1	0.096824	0.096842	0.972017			HGLibB_04051	BAAT	10	69
WFDC2	0.096916	0.096928	0.972017			HGLibB_12295	DAND5	10	0
RBBP7	0.096963	0.09698	0.972017			HGLibB_09476	CHMP3	10	0
MYBPC1	0.097009	0.097023	0.972017			HGLibB_15731	EXOC6	10	0
CBL	0.097055	0.097069	0.972017			HGLibB_09431	CHI3L2	10	0
PDF	0.097101	0.097113	0.972017			HGLibB_01376	AK2	10	0
OLFML3	0.097193	0.0972	0.972017			HGLibA_54357	WNT2	10	0
UBXN10	0.097239	0.097238	0.972017			HGLibA_11953	CXorf61	10	0
KLHL4	0.097285	0.097285	0.972017			HGLibA_23886	IWS1	10	0
SP7	0.097332	0.097327	0.972017			HGLibB_34038	OR51B2	10	0
CYP39A1	0.097378	0.097378	0.972017			HGLibA_32314	NOP56	10	0
SPRY4	0.097424	0.097429	0.972017			HGLibA_41569	RNF169	10	0
PRND	0.097516	0.097524	0.972017			HGLibB_39229	PTCHD2	10	0
SORL1	0.099497	0.099493	0.972017			HGLibA_27897	MAGEA10-MAGEA5	10	0
CCDC81	0.099497	0.099493	0.972017			HGLibA_46545	SPATS2	10	117
LHX9	0.099497	0.099493	0.972017			HGLibB_11332	CSGALNACT1	10	178
CEACAM16	0.099497	0.099493	0.972017			HGLibB_57172	NonTargetingControlGuideForHuman_0144	10	0
CNOT7	0.099497	0.099493	0.972017			HGLibA_22100	HRH3	10	56
KDELC2	0.099497	0.099493	0.972017			HGLibB_11904	CXorf36	10	0
ZRANB3	0.099497	0.099493	0.972017			HGLibB_46215	SOX6	10	155
ULBP3	0.099497	0.099493	0.972017			HGLibB_41493	RNF150	10	0
CNTN1	0.099497	0.099493	0.972017			HGLibA_01824	AMPD1	10	0
FASTK	0.099497	0.099493	0.972017			HGLibA_17976	FRAS1	10	0
PFKM	0.099497	0.099493	0.972017			HGLibA_08073	CCND1	10	0
KCNN4	0.099497	0.099493	0.972017			HGLibA_17695	FMNL2	10	0
ACOT13	0.099497	0.099493	0.972017			HGLibA_19806	GPI	10	0
URB2	0.099497	0.099493	0.972017			HGLibA_14393	ECHDC1	10	0
JAGN1	0.099497	0.099493	0.972017			HGLibA_13949	DRAP1	10	68
VIPR1	0.099497	0.099493	0.972017			HGLibA_55515	ZNF165	10	0
SORBS1	0.099497	0.099493	0.972017			HGLibA_29237	MID2	10	16
LOC643669	0.099497	0.099493	0.972017			HGLibA_65135	NonTargetingControlGuideForHuman_0752	10	0
MAL2	0.099497	0.099493	0.972017			HGLibB_42988	SCPEP1	10	0
ZIC4	0.099497	0.099493	0.972017			HGLibB_38906	PRSS53	10	0
GSE1	0.099497	0.099493	0.972017			HGLibA_35521	PCDHGA10	10	325
[truncated: 117,462 more rows]

## Sheet: Figure1C
					RSL3_0.03	RSL3_0.03	RSL3_0.03	RSL3_0.03	RSL3_ 0.1	RSL3_ 0.1	RSL3_ 0.1	RSL3_ 0.1
	Cont	sgGFP	sgDHCR7#1	sgDHCR7#2	Cont	sgGFP	sgDHCR7#1	sgDHCR7#2	Cont	sgGFP	sgDHCR7#1	sgDHCR7#2
Replicate#1	0	0	0	0	0	7.83948	0	0.980008	31.4548	59.4027	0	4.39044
Replicate#2	0	0	0	0	49.4939	52.0334	0.363669	5.48511	48.0175	50.8681	0	2.01405
Replicate#3	0	0	0	0	45.7186	49.0507	0	5.54416	65.2354	62.9222	8.45093	42.0383
Replicate#4	0	0	0	0	50.2149	55.3497	0	0	48.7948	67.404	0	0.906988

## Sheet: Figure1E
RSL-3	Cont1	Cont2	Cont3	Cont4	sgGFP1	sgGFP2	sgGFP3	sgGFP4	sgDHCR7#1-1	sgDHCR7#1-2	sgDHCR7#1-3	sgDHCR7#1-4	sgDHCR7#2-1	sgDHCR7#2-2	sgDHCR7#2-3	sgDHCR7#2-4
0	100	100	100	100	100	100	100	100	100	100	100	100	100	100	100	100
-8.52288	92.6235	104.42	87.0491	109.777	89.2562	91.2553	96.2582	125.057	91.3012	93.3584	98.2725	99.6952	78.5536	123.83	116.766	107.985
-8	96.4509	100.166	80.738	95.5297	86.8404	103.758	87.1782	106.531	92.2515	80.0403	99.4537	93.9257	75.212	113.356	106.55	109.016
-7.52288	95.5463	101.15	52.5254	57.6364	83.5982	107.058	62.41	59.889	92.0322	94.0816	95.903	93.9926	67.8304	114.808	112.772	116.002
-7	83.8553	35.7905	39.2182	34.8567	73.808	45.5843	50.7038	41.7983	91.886	78.8303	91.3964	101.123	64.4389	117.972	102.068	115.586
-6.52288	10.508	36.3594	37.2729	34.0901	24.3484	37.3853	51.6994	40.7533	95.8333	86.5498	95.7118	111.673	66.5835	112.375	98.5444	116.543
-6	6.68058	44.9278	39.0173	31.2526	3.4965	26.9785	55.0979	44.5521	9.72222	82.8848	101.174	92.6692	5.48628	99.1228	81.2816	96.3769
-5.52288	7.2373	45.1648	25.8198	25.1793	4.25938	48.2139	28.1155	24.3932	7.16374	53.1818	28.9587	31.9108	5.93516	51.4516	21.6296	38.0428

## Sheet: Figure1F
Arutesunate	Cont1	Cont2	Cont3	Cont4	sgGFP1	sgGFP2	sgGFP3	sgGFP4	sgDHCR7#1-1	sgDHCR7#1-2	sgDHCR7#1-3	sgDHCR7#1-4	sgDHCR7#2-1	sgDHCR7#2-2	sgDHCR7#2-3	sgDHCR7#2-4
0	100	100	100	100	100	100	100	100	100	100	100	100	100	100	100	100
-8.52288	99.9266	109.283	95.4976	121.65	97.8723	119.268	76.2035	112.479	98.3319	111.082	107.519	98.9691	96.3823	120.698	105.842	114.495
-8	98.3113	99.5797	79.7189	84.5095	95.5979	149.383	71.8536	103.605	102.985	104.035	92.0876	101.939	93.8567	105.247	99.5924	111.367
-7.52288	99.486	96.083	71.2845	73.7388	87.6742	123.079	75.18	91.1825	100.263	98.833	104.961	97.2339	90.785	115.497	104.701	109.998
-7	73.4214	60.9641	33.6458	35.4845	77.6963	87.8327	44.9545	41.248	92.7129	113.814	85.938	67.8575	86.6212	121.326	72.1921	64.247
-6.52288	20.8517	37.1669	28.6952	32.6525	30.6676	48.5949	28.3705	35.6624	69.9737	87.2535	35.4789	38.9406	63.2082	79.7324	34.7555	36.544
-6	9.10426	31.6939	22.7667	25.3483	6.30961	40.7282	23.237	25.8548	10.8867	39.298	16.4645	15.6171	8.87372	41.5824	16.9928	16.655
-5.52288	7.1953	19.9786	20.2099	20.6748	4.76889	22.1206	17.7836	17.9714	8.42845	37.5611	15.5216	11.4424	6.00683	32.9495	13.9675	14.4123

## Sheet: Figure1G
Cystine–	NC	GFP	DHCR7#1	DHCR7#2
Replicate#1	31.1158	23.7528	92.4664	65.3239
Replicate#2	19.9771	18.9983	77.3621	70.6575
Replicate#3	11.6773	9.20639	64.1764	51.8866

## Sheet: Figure1I
	–	–	–	–	RSL3_0.03	RSL3_0.03	RSL3_0.03	RSL3_0.03	RSL3_ 0.1	RSL3_ 0.1	RSL3_ 0.1	RSL3_ 0.1
	–	AY_10nM	AY_30nM	AY_100nM	–	AY_10nM	AY_30nM	AY_100nM	–	AY_10nM	AY_30nM	AY_100nM
Replicate#1	0	0	0	0	65.6312	0	0	0	67.1132	7.74835	0	0
Replicate#2	0	0	0	0	75.9347	0	0	0	84.7134	28.6082	0	0
Replicate#3	0	0	0	0	102.316	0	0	0	92.2264	33.4789	25.8154	59.2658
Replicate#4		0	0	0	57.4158	59.4177	57.5523	0	60.2821	63.7853	60.6915	27.0701

## Sheet: Figure1J
	sgGpx4	sgGpx4
	nil	AY9944
Replicate#1	36.0734	6.56881
Replicate#2	115.386	65.3289
Replicate#3	63.2255	37.1247

## Sheet: Figure2B 
	–	–	–	RSL-3_0.1	RSL-3_0.1	RSL-3_0.1
positive cells (%)	GFP	DHCR7#2	DHCR7#3	GFPRSL3	DHCR7#2RSL3	DHCR7#3RSL3
Replicate#1	1.17	0.1	0.87	57.33	0.15	5.62
Replicate#2	3.29	1.58	1.12	93.97	10.63	26.83
Replicate#3	5.13	1.02	16.83	96.57	1.26	24.9
	–	–	–	RSL-3_0.1	RSL-3_0.1	RSL-3_0.1
MFI	GFP	DHCR7#2	DHCR7#3	GFPRSL3	DHCR7#2RSL3	DHCR7#3RSL3
Replicate#1	4921	3870.67	4404.67	14819.3	4224.33	5309
Replicate#2	3273.33	2783.33	3217	27396.3	3108	5351.33
Replicate#3	3167.33	2276.67	2885.33	27412.7	3393.67	5161.33

## Sheet: Figure2C
Lipid Class	ID	Precursor Neutral Formula	RT (min)	NC_1	NC_2	NC_3	NC_4	GFP_1	GFP_2	GFP_3	GFP_4	DHCR7#2_1	DHCR7#2_2	DHCR7#2_3	DHCR7#2_4	DHCR7#3_1	DHCR7#3_2	DHCR7#3_3	DHCR7#3_4	NC_RSL3_1	NC_RSL3_2	NC_RSL3_3	NC_RSL3_4	GFP_RSL3_1	GFP_RSL3_2	GFP_RSL3_3	GFP_RSL3_4	DHCR7#2_RSL3_1	DHCR7#2_RSL3_2	DHCR7#2_RSL3_3	DHCR7#2_RSL3_4	DHCR7#3_RSL3_1	DHCR7#3_RSL3_2	DHCR7#3_RSL3_3	DHCR7#3_RSL3_4
PC	PC 16:0_18:2;O2	C42H80NO10P	12	635177	776672	355478	426064	219813	161338	107197	171685	229756	135085	218939	156161	125782	77364.7	164789	198797	946168	536429	758393	455698	1.00044e+06	425866	776059	835368	143036	114858	62648.5	120570	76345.2	107670	54705.8	98944.9
PC	PC 16:0_20:4;OOH	C44H80NO10P	12	503650	517408	275380	363127	335528	234087	273444	302079	418292	418394	395578	218572	322352	340763	302387	285461	1.22883e+06	939812	1.47743e+06	954556	1.38465e+06	848845	1.32921e+06	1.31666e+06	238692	307111	311631	247163	277894	206299	196648	257709
PC	PC 16:0_22:6;OOH	C46H80NO10P	13	508593	544051	554626	555928	276104	309416	250726	302419	332589	378394	343065	298370	328678	409803	253278	336139	685818	516013	691558	470239	673737	595260	486021	458299	286123	210144	291373	255164	163756	229548	241569	263465
PC	PC 18:0_20:4;O	C46H84NO9P	15.2	3.78412e+06	2.6471e+06	2.64364e+06	3.07893e+06	1.64207e+06	1.63397e+06	1.71948e+06	1.59017e+06	2.79808e+06	4.23134e+06	3.90104e+06	4.1072e+06	4.00154e+06	4.43971e+06	4.00161e+06	3.90284e+06	8.25114e+06	8.18726e+06	8.3429e+06	7.49221e+06	9.15675e+06	7.22368e+06	8.55449e+06	8.92583e+06	4.08627e+06	3.79215e+06	3.32789e+06	3.51343e+06	4.25417e+06	3.89104e+06	4.04091e+06	3.41278e+06
PC	PC 18:0_20:4;O3	C46H84NO11P	13	497375	376294	335668	320841	248353	189455	245496	224703	240325	275075	213004	218030	191491	214515	279745	122454	1.21542e+06	938201	1.30857e+06	900387	1.55858e+06	848852	1.27758e+06	1.32577e+06	145236	135142	118895	153275	298224	208637	192980	200818
PE	PE 16:0_18:2;O	C39H74NO9P	14	8640.93	13335.9	6416.1	9733.61	2872.32	4095.34	4415.47	5695.76	7481.91	18891.5	15868.5	8039.02	6716.23	12918	12524.7	9420.57	73139.5	47239.2	101136	24812.1	112238	37340.6	84036	112539	14884.3	16458.2	11078.3	21980.8	15754	10671.7	18904.4	16088.9
PE	PE 16:0_20:3;O2	C41H76NO10P	14.1	45781.5	65873.9	44071.2	80707	35145.6	39526.7	23196.8	33599.8	75897.4	84571.1	165285	103203	141395	88433.3	133991	91727.5	107752	67699.2	80361.7	53569.1	68679.6	62585.8	70239.4	58752.8	69754.9	94881.4	87959.5	62047.9	64736.5	74583.6	43651.7	45636.9
PE	PE 16:0_22:4;O	C43H78NO9P	15	125161	133329	160353	181059	83722.8	99003.6	100993	86219.6	188397	235098	189473	230181	173225	269675	211920	210088	270002	254296	276908	248101	333354	235874	253745	298620	214160	221679	205937	182338	210605	233611	212959	175074
PE	PE 16:0_22:5;O2	C43H76NO10P	13	15161.8	10963.3	8577.98	8205.38	5004.5	4512.55	5227.75	4489.7	5249.72	5054.22	7320.57	7969.1	5342.67	2737	4478.55	8113.47	27705.6	30760.9	45404.5	21461.5	76348.3	26636	55678.2	51665.9	8890.24	5033.08	5136.32	7070.92	8733.16	11884.9	7410.24	5808.86
PE	PE 16:0_22:6;O	C43H74NO9P	15	215291	277375	237418	205081	124859	114744	90967.3	171986	172359	194201	206559	197637	195156	189835	174854	140890	279781	231509	317391	226585	297542	264564	286552	338246	173747	172447	160482	151136	146386	188643	179708	141793
PE	PE 16:0_22:6;O2	C43H74NO10P	15	27288.7	25928.9	26262.5	21893.3	14105.6	8948.35	8886.41	12388.1	28125.9	14990.2	26759.7	18873.5	19125.2	25864.6	20958.2	16676.4	36153.8	37380.3	31783.9	32931.5	40337.4	27813.6	54252.1	38884.8	15914.3	17347.2	11773.4	14578.9	15653.8	26725.6	15200.5	18268.4
PE	PE 18:0_18:2;O	C41H78NO9P	15	860571	896601	802148	795515	492463	519370	531637	574151	1.14544e+06	1.46125e+06	1.35448e+06	1.41163e+06	1.31788e+06	1.43398e+06	1.30952e+06	1.33599e+06	1.11787e+06	1.05216e+06	924829	1.07415e+06	925423	979648	818374	937275	1.30714e+06	1.23363e+06	1.20367e+06	1.20802e+06	1.10668e+06	1.17585e+06	1.2427e+06	943554
PE	PE 18:0_18:2;O,OH	C41H78NO10P	15	3.22609e+06	2.93059e+06	2.65672e+06	2.59143e+06	1.31894e+06	1.42142e+06	1.40348e+06	1.49549e+06	2.55335e+06	3.03728e+06	2.7181e+06	3.15622e+06	3.48723e+06	3.76288e+06	2.87254e+06	3.29541e+06	2.48128e+06	2.69637e+06	1.46846e+06	2.62704e+06	1.21936e+06	1.99422e+06	1.19388e+06	1.25769e+06	2.28278e+06	2.45543e+06	2.3882e+06	2.48379e+06	2.13335e+06	2.60292e+06	1.94752e+06	2.0273e+06
PE	PE 18:0_18:3;O,OH	C41H76NO10P	15.2	124693	116908	108879	119917	75525.8	86173.4	89721.6	91691	201512	212484	219527	194741	165485	201240	193094	198448	170160	147715	151008	192087	158385	161080	117530	122869	180537	190445	185146	158645	174526	194305	189514	155057
PE	PE 18:0_20:4;O	C43H78NO9P	16	497974	462245	449121	388712	279440	294544	250699	345590	416806	437200	511451	420006	391084	457639	433777	401641	841877	614979	872597	613290	942895	664435	871081	971234	545183	504189	474342	439338	468345	488499	249040	403246
PE	PE 18:0_20:4;2OH,O	C43H76NO11P	13	38148.3	37815.9	31698	24307.1	17771.7	8900.14	9131.28	16805.4	7136.48	5953.1	8666.41	6317.38	11333.2	7265.44	6239.08	6356.87	47784.1	19978.1	83641.6	28074.7	66123	30620.4	49812.3	53468.8	6521.88	13231.8	7662.92	6516.99	15283.5	8600.18	4685.65	8235.1
PE	PE 18:0_20:4;O3	C43H78NO11P	13	7338.39	10588.6	6688.32	12226.8	8080.07	3492.16	7246.49	4254.45	1865.75	3170.24	5303.34	2105.07	3273.27	3918.15	3246.18	3273.07	20482.2	25395.2	72246.7	30170	87876.6	36315.6	59006.7	89366.9	2308.06	4687.59	4444.76	3367.32	2184.65	3711.59	4303.02	7926.26
PE	PE 18:0_22:5;O	C45H80NO9P	15	57376.4	70003	72434.9	85601.7	25543.1	34471.9	34689	31629.4	96129.8	104549	110566	111269	92250.2	116858	103420	86674.2	61180.5	64436.5	64775.9	93773.6	41222.4	63586.6	53436.3	50743.2	104046	96750.7	95787.8	76238.8	100346	106804	114715	88569.8
PE	PE 18:1_18:2;O	C41H76NO9P	15	137518	140742	145380	120044	67928.9	75211.8	82341.1	109865	150030	195579	174777	173767	170300	158186	174009	131436	277244	230051	311225	190287	269906	176966	292277	207793	182878	168452	155258	129816	146875	131682	142781	129523
PE	PE 18:1_18:2;O2	C41H76NO10P	13.8	10522.5	10620	5905.43	9261.06	1100.61	4034.34	2046.05	775.25	2403.32	6135.87	1916.98	1029.05	4343.72	1155.94	1326.64	475.523	19396.5	14375.3	39343.9	12392.6	44614.8	9802.88	38210.6	40774	2768.69	1660.19	2259.52	2469.96	1510.02	1615.02	1568.16	982.559
PE	PE 18:1_18:3;O,OH	C41H74NO10P	14	5080.96	5235.82	4179.7	847.757	473.606	669.109	2395.87	2824.06	3026.99	3965.67	3268.89	4423.15	5906.18	4324.64	2819.11	1851.23	34644.6	22675.1	30587	15839.7	35146.7	20625	31693.6	30275.2	2940.68	2643.22	3586.05	3101.5	5094.49	4386.67	1783.87	2850.21
PE	PE 18:1_22:4;O	C45H80NO9P	15	9932.9	6723.72	9608.25	7118.51	2988.32	3911.34	1557.15	1786.75	13367.9	12772.9	14897.4	10678.3	12399.4	13004.6	10204.2	14743.6	7134.74	12296.9	11638.8	15748.6	9903.49	5749.39	7954.31	7996.88	8942.63	6873.85	11064.1	7101.25	7979.96	7062.94	12778.1	8226.57
PE	PE 18:1_22:6;O	C45H76NO9P	15	168247	174785	150032	141492	50597.3	45777.9	48281	59432.2	139864	175579	188464	175853	164577	175737	152062	146540	170001	167574	120221	137698	151398	147381	110569	134415	150303	136844	130842	117121	107218	140251	123001	109646

## Sheet: Figure2D
Lipid_Class	ID	Precursor_Neutral_Formula	RT (min)	Cont_1	Cont_2	Cont_3	Cont_4	AY9944_1	AY9944_2	AY9944_3	AY9944_4	Cont_RSL3_1	Cont_RSL3_2	Cont_RSL3_3	Cont_RSL3_4	AY9944_RSL3_1	AY9944_RSL3_2	AY9944_RSL3_3	AY9944_RSL3_4
PC	PC 16:0_18:2;O2	C42H80NO10P	12	170582	225065	160224	132781	107060	84849.9	44128.2	61353.8	293970	359493	376448	377257	94781.2	107167	92516.6	77025.4
PC	PC 16:0_20:4;OOH	C44H80NO10P	12	402923	578909	446591	348262	325415	240570	237006	246014	588195	828246	832869	639024	221714	206314	214424	224052
PC	PC 16:0_22:6;OOH	C46H80NO10P	13	373864	482118	388871	227835	222871	307345	203373	247577	339384	407905	390198	366183	183070	251062	178057	140364
PC	PC 18:0_20:4;O	C46H84NO9P	15.2	3.21218e+06	3.24333e+06	3.7208e+06	3.33419e+06	3.36562e+06	2.42381e+06	3.10367e+06	2.59828e+06	6.17164e+06	6.578e+06	7.64366e+06	5.70023e+06	2.48655e+06	2.36779e+06	2.61941e+06	2.50323e+06
PC	PC 18:0_20:4;O3	C46H84NO11P	13	337481	342356	397920	217794	172542	218667	159166	127397	594436	719800	715782	644535	145298	130917	111256	110428
PE	PE 16:0_18:2;O	C39H74NO9P	14	12335	4731.88	13809.1	8134.79	13362	12534.4	6939.64	10165	18611.1	47813.5	32797.2	24584.3	12601.6	4186.47	6167.66	12356.4
PE	PE 16:0_20:3;O2	C41H76NO10P	14.1	58553.9	77596.2	63946.7	82290.5	82815.2	53287.3	61165.1	80655.9	89345.5	100779	76963.6	66885.1	74642	42246.3	56903.5	68964.6
PE	PE 16:0_22:4;O	C43H78NO9P	15	191420	225269	225479	182118	178719	155896	171849	159734	194702	245525	244618	191735	135437	137837	135995	137224
PE	PE 16:0_22:5;O2	C43H76NO10P	13	8590.52	8486.13	9424.72	6926.38	5779.51	3948.84	2469.2	4090.5	14796	21406.3	34755.5	20788.4	4301.11	5199.16	5074.33	2018.43
PE	PE 16:0_22:6;O	C43H74NO9P	15	167536	124924	136097	141344	111781	85164.3	85067.9	97322.8	155520	174765	177924	143084	65144.9	60501.3	98245.9	86110.9
PE	PE 16:0_22:6;O2	C43H74NO10P	15	20881.2	18971.8	17283.7	19119.2	16695.3	13169.1	12368	17453.5	25959.5	22451.8	25211.4	28822.5	10803.5	0	12104.7	11639.9
PE	PE 18:0_18:2;O	C41H78NO9P	15	1.20133e+06	1.24629e+06	1.3749e+06	1.04144e+06	1.0541e+06	1.10975e+06	1.03461e+06	1.06174e+06	928036	1.00877e+06	1.03601e+06	927063	988720	971266	850417	916204
PE	PE 18:0_18:2;O,OH	C41H78NO10P	15	2.96409e+06	2.2761e+06	3.10156e+06	2.75519e+06	2.7198e+06	2.9453e+06	2.53207e+06	2.74165e+06	2.37642e+06	2.41145e+06	2.33239e+06	2.2164e+06	2.8866e+06	2.41131e+06	2.2148e+06	2.27711e+06
PE	PE 18:0_18:3;O,OH	C41H76NO10P	15.2	163921	162032	189306	149524	147286	178701	180800	145961	126675	137949	130791	133483	147342	113696	112101	119996
PE	PE 18:0_20:4;O	C43H78NO9P	16	383809	293854	336926	309375	383447	290441	336029	295108	485024	677558	709354	472407	251999	218303	302620	234969
PE	PE 18:0_20:4;2OH,O	C43H76NO11P	13	19768.7	15855.4	9431.49	11416.2	5817.17	2708.32	4536.61	2926.26	23196.1	25311.5	23128.3	16619.4	2299.09	1925	962.004	1876.87
PE	PE 18:0_20:4;O3	C43H78NO11P	13	10768.4	7055.51	4969.17	8452.94	3737.7	4116.04	984.802	2807.44	28130.9	35357.6	33967.2	33635.8	2460.54	1834.54	1493.08	1417.42
PE	PE 18:0_22:5;O	C45H80NO9P	15	87797.1	84893.9	108315	88778.1	80852.7	92381.2	66646.3	83447.7	57790.1	77276.7	79827.9	90478.2	55131.1	75040.9	65739.7	66687.4
PE	PE 18:1_18:2;O	C41H76NO9P	15	194051	103625	134400	130036	101039	99802.2	126383	140733	176662	249316	255207	140410	81811.4	80354.8	95708.8	122967
PE	PE 18:1_18:2;O2	C41H76NO10P	13.8	4052.61	3587.63	4998.52	3124.28	2250.95	1572.93	3767.56	1807.15	9360.89	14584.1	17832.5	7887.44	1668.96	3157.22	1873.94	1980.22
PE	PE 18:1_18:3;O,OH	C41H74NO10P	14	3129.32	964.6	4576.33	3970.07	4739.77	2023.48	3457.84	2245.58	15957.4	16161.9	15163.2	12355	1739.08	2033.11	1171.31	851.147
PE	PE 18:1_22:4;O	C45H80NO9P	15	10826.8	9230.74	5305.57	5620.15	8009.64	5941.28	7807.46	7819.02	6977.64	2513.54	6839.1	6474.03	4052.93	9057.99	5944.4	2976.41
PE	PE 18:1_22:6;O	C45H76NO9P	15	99347.8	67644.3	104153	81600.8	71830.1	79556.4	56590.2	73810.5	83817.7	108688	88568.2	78671.2	48211.7	50760.5	53920.7	45971.5

[truncated: 63 more sheets: Figure3A, Figure3B, Figure3D, Figure3E, Figure3F, Figure3G, FIgure4A, Figure4B, Figure4C, Figure4D, Figure4E, Figure4G, Figure5A, Figure5B, Figure5C, Figure5D, Figure5E, Figure5F, Figure5G, Figure 6A …]
